# Supplementary material for: Practice makes the expert: The importance of training volunteers in the generation of phenological data from photographs of biodiversity observation platforms
Source: PLoS One. 2023 Mar 7;18(3):e0282750. doi: 10.1371/journal.pone.0282750 (PMC9990930; doi:10.1371/journal.pone.0282750)
Supplement: S1 Appendix — The different spreadsheets show the reviewed observations of each species, with the classifications made by each rating group. (XLSX) [file pone.0282750.s005.xlsx]

## Sheet: Leonotis_nepetifolia_Experts
id	observed_on_string	observed_on	time_observed_at	time_zone	user_id	user_login	created_at	updated_at	quality_grade	license	url	image_url	sound_url	tag_list	description	num_identification_agreements	num_identification_disagreements	captive_cultivated	oauth_application_id	place_guess	latitude	longitude	positional_accuracy	geoprivacy	taxon_geoprivacy	coordinates_obscured	positioning_method	positioning_device	place_country_name	species_guess	scientific_name	common_name	iconic_taxon_name	taxon_id	Revisor	WholePlant	Immature flower	Mature flower	Dry fruit	Growth
19577163	2012/11/11 6:00 AM CST	41224	2012-11-11 12:00:00 UTC	Central Time (US & Canada)	154885	luishumbertosocton	2019-01-11 22:11:38 UTC	2019-05-02 16:54:54 UTC	research	CC-BY-NC	https://www.inaturalist.org/observations/19577163	https://static.inaturalist.org/photos/30136556/medium.jpeg?1547244667	NA	NA	NA	3	0	FALSE	NA	Suchiapa, Chis., México	16.6183	-93.1078	4	NA	NA	FALSE	NA	NA	Mexico	lion's ear	Leonotis nepetifolia	Bola africana del rey	Plantae	141634	Cristina_Ramirez	NS	NS	NS	NS	NS
19581350	2019-01-10 5:15:36 p.m. GMT-06:00	43475	2019-01-10 11:15:36 UTC	Almaty	1424593	andreamarincortes	2019-01-12 01:50:32 UTC	2019-05-02 16:54:48 UTC	research	NA	https://www.inaturalist.org/observations/19581350	https://static.inaturalist.org/photos/30143452/medium.jpg?1547257835	NA	NA	NA	2	0	FALSE	2	Puebla, MX-PU, MX	19.0185	-98.2302	NA	NA	NA	FALSE	gps	gps	Mexico	lion's ear	Leonotis nepetifolia	Bola africana del rey	Plantae	141634	Cristina_Ramirez	N	S	S	N	S
19631227	2019/01/13 9:27 PM CST	43478	2019-01-14 03:27:00 UTC	Central Time (US & Canada)	1079587	reconociendomexico	2019-01-14 03:27:46 UTC	2019-05-02 16:54:46 UTC	research	CC-BY-NC	https://www.inaturalist.org/observations/19631227	https://static.inaturalist.org/photos/30227011/medium.jpeg?1547436427	NA	NA	NA	2	0	FALSE	NA	Cocotitlán, Méx., México	19.2315	-98.8666	458	NA	NA	FALSE	NA	NA	Mexico	lion's ear	Leonotis nepetifolia	Bola africana del rey	Plantae	141634	Cristina_Ramirez	N	S	S	N	S
19652285	2019/01/03 11:41 PM CST	43468	2019-01-04 05:41:00 UTC	Central Time (US & Canada)	17401	najera_tutor	2019-01-15 06:31:42 UTC	2019-05-02 16:54:45 UTC	research	NA	https://www.inaturalist.org/observations/19652285	https://static.inaturalist.org/photos/30261796/medium.jpeg?1547525588	NA	NA	NA	2	0	FALSE	NA	Valparaíso, Zac., México	22.6498	-104.138	365	NA	NA	FALSE	NA	NA	Mexico	bola del rey	Leonotis nepetifolia	Bola africana del rey	Plantae	141634	Cristina_Ramirez	S	S	S	S	S
19664677	2019/01/11 11:48 AM MST	43476	2019-01-11 18:48:00 UTC	Mountain Time (US & Canada)	507298	aleturkmen	2019-01-15 22:56:22 UTC	2019-05-02 16:54:37 UTC	research	CC-BY-NC-SA	https://www.inaturalist.org/observations/19664677	https://static.inaturalist.org/photos/30286071/medium.jpg?1547592923	NA	NA	NA	2	0	FALSE	NA	Atonalisco, Nay., México	21.6644	-104.841	1222	NA	NA	FALSE	NA	NA	Mexico	lion's ear	Leonotis nepetifolia	Bola africana del rey	Plantae	141634	Cristina_Ramirez	N	S	S	N	S
19717254	2019-01-15 13:39:00	43480	2019-01-15 20:39:00 UTC	Arizona	42186	pacof	2019-01-18 22:14:01 UTC	2019-05-02 16:54:38 UTC	research	CC-BY-NC	https://www.inaturalist.org/observations/19717254	https://static.inaturalist.org/photos/30375267/medium.jpg?1547846927	NA	NA	Jinetes de los Machado	2	0	FALSE	NA	Mazatlán, MX-SI, MX	23.6389	-106.359	2810	NA	NA	FALSE	NA	manual	Mexico	lion's ear	Leonotis nepetifolia	Bola africana del rey	Plantae	141634	Cristina_Ramirez	S	S	S	N	S
19719144	2019-01-11 5:04:54 p. m. CST	43476	2019-01-11 23:04:54 UTC	Central Time (US & Canada)	316839	omards	2019-01-18 23:55:54 UTC	2019-05-02 16:54:39 UTC	research	CC-BY-NC	https://www.inaturalist.org/observations/19719144	https://static.inaturalist.org/photos/30380046/medium.jpeg?1547855762	NA	NA	NA	2	0	FALSE	2	Unnamed Road, Hidalgo, México	20.5053	-98.7133	NA	NA	NA	FALSE	gps	gps	Mexico	lion's ear	Leonotis nepetifolia	Bola africana del rey	Plantae	141634	Cristina_Ramirez	S	S	S	S	S
19739182	2019/01/19 9:20 AM CST	43484	2019-01-19 15:20:00 UTC	Central Time (US & Canada)	56143	cjlloyd	2019-01-19 22:28:35 UTC	2019-05-02 16:54:42 UTC	research	CC-BY-NC	https://www.inaturalist.org/observations/19739182	https://static.inaturalist.org/photos/30413628/medium.jpg?1547936833	NA	NA	NA	3	0	FALSE	NA	Guadalajara, Jal., México	20.7365	-103.301	60	NA	NA	FALSE	NA	NA	Mexico	lion's ear	Leonotis nepetifolia	Bola africana del rey	Plantae	141634	Cristina_Ramirez	S	S	S	N	S
19746499	2019/01/15 12:02 PM CST	43480	2019-01-15 18:02:00 UTC	Central Time (US & Canada)	26158	d_b	2019-01-20 03:23:30 UTC	2019-05-02 16:53:41 UTC	research	NA	https://www.inaturalist.org/observations/19746499	https://static.inaturalist.org/photos/30423016/medium.jpeg?1547950517	NA	NA	NA	3	0	FALSE	NA	Sinaloa, México	23.6402	-106.359	5	NA	NA	FALSE	NA	NA	Mexico	Leonotis nepetifolia	Leonotis nepetifolia	Bola africana del rey	Plantae	141634	Cristina_Ramirez	S	S	S	N	S
19763588	Sun Jan 20 2019 11:23:37 GMT-0600 (CST)	43485	2019-01-20 17:23:37 UTC	Central Time (US & Canada)	1410764	flo28	2019-01-20 20:52:48 UTC	2019-05-02 16:53:41 UTC	research	NA	https://www.inaturalist.org/observations/19763588	https://static.inaturalist.org/photos/30454223/medium.jpg?1548017608	NA	NA	NA	3	0	FALSE	3	Calle Santo Domingo 46, San Miguel de Allende, GTO, MX	20.9135	-100.735	35	NA	NA	FALSE	NA	NA	Mexico	lion's ear	Leonotis nepetifolia	Bola africana del rey	Plantae	141634	Cristina_Ramirez	N	S	S	S	S
19764814	2019-01-20 3:38:33 PM CST	43485	2019-01-20 21:38:33 UTC	Central Time (US & Canada)	372913	marinabelem	2019-01-20 21:40:58 UTC	2019-05-02 16:53:43 UTC	research	CC-BY-NC	https://www.inaturalist.org/observations/19764814	https://static.inaturalist.org/photos/30456138/medium.jpeg?1548020465	NA	NA	NA	2	0	FALSE	2	Huicholes, Barrio 18, 16034 Ciudad de México, CDMX, Mexico	19.2866	-99.105	3	NA	NA	FALSE	NA	NA	Mexico	lion's ear	Leonotis nepetifolia	Bola africana del rey	Plantae	141634	Cristina_Ramirez	S	S	S	N	S
19768410	2019/01/19 12:10 PM CST	43484	2019-01-19 18:10:00 UTC	Central Time (US & Canada)	28846	luiscorrea	2019-01-21 00:22:02 UTC	2019-05-02 16:53:44 UTC	research	CC-BY-NC	https://www.inaturalist.org/observations/19768410	https://static.inaturalist.org/photos/30461884/medium.jpeg?1548029346	NA	NA	NA	2	0	FALSE	NA	Ciudad de México, CDMX, México	19.2953	-99.1959	96	NA	NA	FALSE	NA	NA	Mexico	lion's ear	Leonotis nepetifolia	Bola africana del rey	Plantae	141634	Cristina_Ramirez	N	S	S	N	N
19808756	Tue Jan 22 2019 14:14:30 GMT-0700 (GMT-7)	43487	2019-01-22 21:14:30 UTC	Arizona	1424778	gatocastelan	2019-01-22 21:14:47 UTC	2019-05-02 16:53:45 UTC	research	CC-BY-NC	https://www.inaturalist.org/observations/19808756	https://static.inaturalist.org/photos/30532323/medium.jpg?1548191739	NA	NA	NA	3	0	FALSE	3	Calle Tabasco, Mazatlán, SIN, MX	23.2655	-106.4	5	NA	NA	FALSE	NA	NA	Mexico	lion's ear	Leonotis nepetifolia	Bola africana del rey	Plantae	141634	Cristina_Ramirez	S	S	S	N	N
19829119	Sat Dec 29 2018 14:52:49 GMT-0600 (CST)	43463	2018-12-29 20:52:49 UTC	Central Time (US & Canada)	26485	lorimp	2019-01-23 21:28:54 UTC	2019-05-02 16:53:32 UTC	research	CC-BY-NC	https://www.inaturalist.org/observations/19829119	https://static.inaturalist.org/photos/30566671/medium.jpg?1548278937	NA	NA	NA	3	0	FALSE	3	Carretera Tepoztlán-Yautepec, Tepoztlán, MOR, MX	18.9492	-99.0773	10	NA	NA	FALSE	NA	NA	Mexico	lion's ear	Leonotis nepetifolia	Bola africana del rey	Plantae	141634	Cristina_Ramirez	S	S	S	S	S
19868804	2019-01-23 12:00:58 PM GMT-07:00	43488	2019-01-23 05:00:58 UTC	Bangkok	1200878	edgar87	2019-01-25 22:53:12 UTC	2019-05-02 16:53:28 UTC	research	NA	https://www.inaturalist.org/observations/19868804	https://static.inaturalist.org/photos/30637081/medium.jpeg?1548456797	NA	NA	NA	4	0	FALSE	2	Ahome, MX-SI, MX	25.8466	-109.02	9	NA	NA	FALSE	NA	NA	Mexico	lion's ear	Leonotis nepetifolia	Bola africana del rey	Plantae	141634	Cristina_Ramirez	S	S	S	S	S
19869193	2019-01-25 12:41:54 p. m. GMT-06:00	43490	2019-01-25 06:41:54 UTC	Almaty	27145	tari	2019-01-25 23:14:55 UTC	2019-05-02 16:53:26 UTC	research	CC-BY-NC	https://www.inaturalist.org/observations/19869193	https://static.inaturalist.org/photos/30637713/medium.jpeg?1548458099	NA	NA	Al interior del Parque Estatal Sierra de Guadalupe	2	0	FALSE	2	Unnamed Road, Calpulli del Valle, San Francisco Coacalco, Méx., México	19.6207	-99.1242	NA	NA	NA	FALSE	gps	gps	Mexico	lion's ear	Leonotis nepetifolia	Bola africana del rey	Plantae	141634	Cristina_Ramirez	S	S	S	N	NS
19973714	Sun Jan 20 2019 11:39:10 GMT-0800 (PST)	43485	2019-01-20 19:39:10 UTC	Pacific Time (US & Canada)	939434	paul_contreras	2019-01-30 20:09:01 UTC	2019-05-02 16:53:22 UTC	research	CC-BY-NC	https://www.inaturalist.org/observations/19973714	https://static.inaturalist.org/photos/30823239/medium.jpg?1548878953	NA	NA	NA	2	0	FALSE	3	Carretera a Talpa de Allende, Mascota, JAL, MX	20.42	-104.801	5	NA	NA	FALSE	NA	NA	Mexico	lion's ear	Leonotis nepetifolia	Bola africana del rey	Plantae	141634	Cristina_Ramirez	N	S	S	S	S
19974381	Wed Jan 30 2019 11:55:35 GMT-0600 (CST)	43495	2019-01-30 17:55:35 UTC	Central Time (US & Canada)	1050706	jeronimor	2019-01-30 20:52:05 UTC	2019-05-02 16:53:23 UTC	research	NA	https://www.inaturalist.org/observations/19974381	https://static.inaturalist.org/photos/30858091/medium.jpg?1548964363	NA	NA	NA	3	0	FALSE	3	San Sebastián del Oeste, MX-JA, MX	20.7122	-104.885	16	NA	NA	FALSE	NA	NA	Mexico	lion's ear	Leonotis nepetifolia	Bola africana del rey	Plantae	141634	Cristina_Ramirez	S	S	S	S	S
19990766	Thu Jan 31 2019 11:45:40 GMT-0600 (CST)	43496	2019-01-31 17:45:40 UTC	Central Time (US & Canada)	907659	david_christopher	2019-01-31 17:47:56 UTC	2019-05-02 16:53:25 UTC	research	NA	https://www.inaturalist.org/observations/19990766	https://static.inaturalist.org/photos/30853684/medium.jpg?1548956891	NA	NA	NA	3	0	FALSE	3	Boulevard Juan Manuel López Sanabria, León, GTO, MX	21.1544	-101.702	11	NA	NA	FALSE	NA	NA	Mexico	lion's ear	Leonotis nepetifolia	Bola africana del rey	Plantae	141634	Cristina_Ramirez	S	S	S	S	S
19998509	2018-12-27 11:32:30 a. m. GMT-06:00	43461	2018-12-27 05:32:30 UTC	Almaty	16744	aztekium_tutor	2019-02-01 00:40:39 UTC	2020-04-08 23:24:09 UTC	research	CC-BY-NC	https://www.inaturalist.org/observations/19998509	https://static.inaturalist.org/photos/30867667/medium.jpeg?1548981667	NA	NA	NA	3	0	FALSE	2	Calle 6 Sur 110, San Miguel, Centro, 72760 Cholula, Pue., México	19.0589	-98.3025	NA	NA	NA	FALSE	gps	gps	Mexico	lion's ear	Leonotis nepetifolia	Bola africana del rey	Plantae	141634	Cristina_Ramirez	N	S	S	S	S
20012559	2019-02-01 10:04:46 a. m. GMT-06:00	43497	2019-02-01 04:04:46 UTC	Almaty	793194	franciscogarciasb	2019-02-01 17:06:57 UTC	2019-05-02 16:53:18 UTC	research	CC-BY-NC	https://www.inaturalist.org/observations/20012559	https://static.inaturalist.org/photos/30888994/medium.jpeg?1549040830	NA	NA	Camino viejo a Tepetiltic	4	0	FALSE	2	Unnamed Road, Nayarit, México	21.3005	-104.671	5	NA	NA	FALSE	gps	gps	Mexico	lion's ear	Leonotis nepetifolia	Bola africana del rey	Plantae	141634	Cristina_Ramirez	N	S	S	N	N
20162566	2019/01/18 12:26 AM MST	43483	2019-01-18 07:26:00 UTC	Chihuahua	982015	oscarcar	2019-02-06 20:40:54 UTC	2019-05-02 16:53:13 UTC	research	CC-BY-NC	https://www.inaturalist.org/observations/20162566	https://static.inaturalist.org/photos/31103960/medium.jpg?1549485592	NA	NA	NA	2	0	FALSE	NA	San Sebastián del Oeste, Jal., México	20.7852	-104.83	50	NA	NA	FALSE	NA	NA	Mexico	lion's ear	Leonotis nepetifolia	Bola africana del rey	Plantae	141634	Cristina_Ramirez	S	N	S	S	N
20239874	Sat Feb 09 2019 12:23:59 GMT-0600 (CST)	43505	2019-02-09 18:23:59 UTC	Central Time (US & Canada)	122931	urielrodgz	2019-02-09 23:04:58 UTC	2019-05-02 16:53:04 UTC	research	NA	https://www.inaturalist.org/observations/20239874	https://static.inaturalist.org/photos/31237900/medium.jpg?1549753515	NA	NA	NA	2	0	FALSE	3	Calle 414-A 24–32, Ciudad de México, CDMX, MX	19.4716	-99.078	24	NA	NA	FALSE	NA	NA	Mexico	lion's ear	Leonotis nepetifolia	Bola africana del rey	Plantae	141634	Cristina_Ramirez	S	S	S	S	S
20253211	2019-02-05 12:01:51 PM CST	43501	2019-02-05 18:01:51 UTC	Central Time (US & Canada)	1397903	euqirneamlap	2019-02-10 15:00:29 UTC	2019-05-02 16:52:19 UTC	research	CC-BY-NC	https://www.inaturalist.org/observations/20253211	https://static.inaturalist.org/photos/31261759/medium.jpeg?1549811169	NA	NA	NA	3	0	FALSE	2	Circuto Escolar, Copilco Universidad, 04360 Ciudad de México, CDMX, México	19.3358	-99.1863	6	NA	NA	FALSE	gps	gps	Mexico	lion's ear	Leonotis nepetifolia	Bola africana del rey	Plantae	141634	Cristina_Ramirez	S	S	S	S	S
20281093	2019/01/25 5:38 PM CST	43490	2019-01-25 23:38:00 UTC	Guadalajara	308396	armando_forest_al13	2019-02-11 16:02:50 UTC	2019-05-02 16:52:20 UTC	research	CC-BY-NC	https://www.inaturalist.org/observations/20281093	https://static.inaturalist.org/photos/31308422/medium.jpeg?1549900826	NA	NA	NA	3	0	FALSE	NA	Ameca, Jal., México	20.6518	-104.058	61	NA	NA	FALSE	NA	NA	Mexico	lion's ear	Leonotis nepetifolia	Bola africana del rey	Plantae	141634	Cristina_Ramirez	N	S	S	S	N
20304675	2019/01/02 12:51 PM EST	43467	2019-01-02 17:51:00 UTC	Eastern Time (US & Canada)	528309	enahmat	2019-02-12 18:52:33 UTC	2019-05-02 16:52:21 UTC	research	CC-BY-NC	https://www.inaturalist.org/observations/20304675	https://static.inaturalist.org/photos/31349509/medium.jpeg?1549997472	NA	NA	NA	2	0	FALSE	NA	Zapopan, Jalisco, Mexico	20.6724	-103.601	488	NA	NA	FALSE	NA	NA	Mexico	lion's ear	Leonotis nepetifolia	Bola africana del rey	Plantae	141634	Cristina_Ramirez	N	S	S	S	N
20306467	2019/02/10 7:55 AM MST	43506	2019-02-10 14:55:00 UTC	Mazatlan	1206802	egodaz	2019-02-12 20:23:55 UTC	2019-05-02 16:52:22 UTC	research	CC-BY-NC	https://www.inaturalist.org/observations/20306467	https://static.inaturalist.org/photos/31351756/medium.jpeg?1550002373	NA	NA	NA	3	0	FALSE	NA	Sin Referencia, Tepic, Nay., México	21.4828	-104.85	50	NA	NA	FALSE	NA	NA	Mexico	lion's ear	Leonotis nepetifolia	Bola africana del rey	Plantae	141634	Cristina_Ramirez	S	N	N	S	S
20435057	2019/02/16 6:52 PM HST	43512	2019-02-17 04:52:00 UTC	Hawaii	1205712	esteph	2019-02-17 23:31:57 UTC	2019-05-02 16:52:11 UTC	research	NA	https://www.inaturalist.org/observations/20435057	https://static.inaturalist.org/photos/31549948/medium.jpeg?1550446276	NA	NA	NA	2	0	FALSE	NA	Tepotzotlán, Méx., México	19.7394	-99.3282	205	NA	NA	FALSE	NA	NA	Mexico	lion's ear	Leonotis nepetifolia	Bola africana del rey	Plantae	141634	Cristina_Ramirez	N	S	S	S	N
19577163	2012/11/11 6:00 AM CST	41224	2012-11-11 12:00:00 UTC	Central Time (US & Canada)	154885	luishumbertosocton	2019-01-11 22:11:38 UTC	2019-05-02 16:54:54 UTC	research	CC-BY-NC	https://www.inaturalist.org/observations/19577163	https://static.inaturalist.org/photos/30136556/medium.jpeg?1547244667	NA	NA	NA	3	0	FALSE	NA	Suchiapa, Chis., México	16.6183	-93.1078	4	NA	NA	FALSE	NA	NA	Mexico	lion's ear	Leonotis nepetifolia	Bola africana del rey	Plantae	141634	JULIETA	NS	NS	NS	NS	NS
19581350	2019-01-10 5:15:36 p.m. GMT-06:00	43475	2019-01-10 11:15:36 UTC	Almaty	1424593	andreamarincortes	2019-01-12 01:50:32 UTC	2019-05-02 16:54:48 UTC	research	NA	https://www.inaturalist.org/observations/19581350	https://static.inaturalist.org/photos/30143452/medium.jpg?1547257835	NA	NA	NA	2	0	FALSE	2	Puebla, MX-PU, MX	19.0185	-98.2302	NA	NA	NA	FALSE	gps	gps	Mexico	lion's ear	Leonotis nepetifolia	Bola africana del rey	Plantae	141634	JULIETA	N	S	S	N	S
19631227	2019/01/13 9:27 PM CST	43478	2019-01-14 03:27:00 UTC	Central Time (US & Canada)	1079587	reconociendomexico	2019-01-14 03:27:46 UTC	2019-05-02 16:54:46 UTC	research	CC-BY-NC	https://www.inaturalist.org/observations/19631227	https://static.inaturalist.org/photos/30227011/medium.jpeg?1547436427	NA	NA	NA	2	0	FALSE	NA	Cocotitlán, Méx., México	19.2315	-98.8666	458	NA	NA	FALSE	NA	NA	Mexico	lion's ear	Leonotis nepetifolia	Bola africana del rey	Plantae	141634	JULIETA	N	S	S	N	S
19652285	2019/01/03 11:41 PM CST	43468	2019-01-04 05:41:00 UTC	Central Time (US & Canada)	17401	najera_tutor	2019-01-15 06:31:42 UTC	2019-05-02 16:54:45 UTC	research	NA	https://www.inaturalist.org/observations/19652285	https://static.inaturalist.org/photos/30261796/medium.jpeg?1547525588	NA	NA	NA	2	0	FALSE	NA	Valparaíso, Zac., México	22.6498	-104.138	365	NA	NA	FALSE	NA	NA	Mexico	bola del rey	Leonotis nepetifolia	Bola africana del rey	Plantae	141634	JULIETA	S	S	S	S	S
19664677	2019/01/11 11:48 AM MST	43476	2019-01-11 18:48:00 UTC	Mountain Time (US & Canada)	507298	aleturkmen	2019-01-15 22:56:22 UTC	2019-05-02 16:54:37 UTC	research	CC-BY-NC-SA	https://www.inaturalist.org/observations/19664677	https://static.inaturalist.org/photos/30286071/medium.jpg?1547592923	NA	NA	NA	2	0	FALSE	NA	Atonalisco, Nay., México	21.6644	-104.841	1222	NA	NA	FALSE	NA	NA	Mexico	lion's ear	Leonotis nepetifolia	Bola africana del rey	Plantae	141634	JULIETA	N	S	S	N	S
19717254	2019-01-15 13:39:00	43480	2019-01-15 20:39:00 UTC	Arizona	42186	pacof	2019-01-18 22:14:01 UTC	2019-05-02 16:54:38 UTC	research	CC-BY-NC	https://www.inaturalist.org/observations/19717254	https://static.inaturalist.org/photos/30375267/medium.jpg?1547846927	NA	NA	Jinetes de los Machado	2	0	FALSE	NA	Mazatlán, MX-SI, MX	23.6389	-106.359	2810	NA	NA	FALSE	NA	manual	Mexico	lion's ear	Leonotis nepetifolia	Bola africana del rey	Plantae	141634	JULIETA	S	S	S	N	S
19719144	2019-01-11 5:04:54 p. m. CST	43476	2019-01-11 23:04:54 UTC	Central Time (US & Canada)	316839	omards	2019-01-18 23:55:54 UTC	2019-05-02 16:54:39 UTC	research	CC-BY-NC	https://www.inaturalist.org/observations/19719144	https://static.inaturalist.org/photos/30380046/medium.jpeg?1547855762	NA	NA	NA	2	0	FALSE	2	Unnamed Road, Hidalgo, México	20.5053	-98.7133	NA	NA	NA	FALSE	gps	gps	Mexico	lion's ear	Leonotis nepetifolia	Bola africana del rey	Plantae	141634	JULIETA	S	S	S	S	S
19739182	2019/01/19 9:20 AM CST	43484	2019-01-19 15:20:00 UTC	Central Time (US & Canada)	56143	cjlloyd	2019-01-19 22:28:35 UTC	2019-05-02 16:54:42 UTC	research	CC-BY-NC	https://www.inaturalist.org/observations/19739182	https://static.inaturalist.org/photos/30413628/medium.jpg?1547936833	NA	NA	NA	3	0	FALSE	NA	Guadalajara, Jal., México	20.7365	-103.301	60	NA	NA	FALSE	NA	NA	Mexico	lion's ear	Leonotis nepetifolia	Bola africana del rey	Plantae	141634	JULIETA	S	S	S	N	S
19746499	2019/01/15 12:02 PM CST	43480	2019-01-15 18:02:00 UTC	Central Time (US & Canada)	26158	d_b	2019-01-20 03:23:30 UTC	2019-05-02 16:53:41 UTC	research	NA	https://www.inaturalist.org/observations/19746499	https://static.inaturalist.org/photos/30423016/medium.jpeg?1547950517	NA	NA	NA	3	0	FALSE	NA	Sinaloa, México	23.6402	-106.359	5	NA	NA	FALSE	NA	NA	Mexico	Leonotis nepetifolia	Leonotis nepetifolia	Bola africana del rey	Plantae	141634	JULIETA	S	S	S	N	S
19763588	Sun Jan 20 2019 11:23:37 GMT-0600 (CST)	43485	2019-01-20 17:23:37 UTC	Central Time (US & Canada)	1410764	flo28	2019-01-20 20:52:48 UTC	2019-05-02 16:53:41 UTC	research	NA	https://www.inaturalist.org/observations/19763588	https://static.inaturalist.org/photos/30454223/medium.jpg?1548017608	NA	NA	NA	3	0	FALSE	3	Calle Santo Domingo 46, San Miguel de Allende, GTO, MX	20.9135	-100.735	35	NA	NA	FALSE	NA	NA	Mexico	lion's ear	Leonotis nepetifolia	Bola africana del rey	Plantae	141634	JULIETA	N	S	S	S	S
19764814	2019-01-20 3:38:33 PM CST	43485	2019-01-20 21:38:33 UTC	Central Time (US & Canada)	372913	marinabelem	2019-01-20 21:40:58 UTC	2019-05-02 16:53:43 UTC	research	CC-BY-NC	https://www.inaturalist.org/observations/19764814	https://static.inaturalist.org/photos/30456138/medium.jpeg?1548020465	NA	NA	NA	2	0	FALSE	2	Huicholes, Barrio 18, 16034 Ciudad de México, CDMX, Mexico	19.2866	-99.105	3	NA	NA	FALSE	NA	NA	Mexico	lion's ear	Leonotis nepetifolia	Bola africana del rey	Plantae	141634	JULIETA	S	S	S	N	S
19768410	2019/01/19 12:10 PM CST	43484	2019-01-19 18:10:00 UTC	Central Time (US & Canada)	28846	luiscorrea	2019-01-21 00:22:02 UTC	2019-05-02 16:53:44 UTC	research	CC-BY-NC	https://www.inaturalist.org/observations/19768410	https://static.inaturalist.org/photos/30461884/medium.jpeg?1548029346	NA	NA	NA	2	0	FALSE	NA	Ciudad de México, CDMX, México	19.2953	-99.1959	96	NA	NA	FALSE	NA	NA	Mexico	lion's ear	Leonotis nepetifolia	Bola africana del rey	Plantae	141634	JULIETA	N	S	S	N	N
19808756	Tue Jan 22 2019 14:14:30 GMT-0700 (GMT-7)	43487	2019-01-22 21:14:30 UTC	Arizona	1424778	gatocastelan	2019-01-22 21:14:47 UTC	2019-05-02 16:53:45 UTC	research	CC-BY-NC	https://www.inaturalist.org/observations/19808756	https://static.inaturalist.org/photos/30532323/medium.jpg?1548191739	NA	NA	NA	3	0	FALSE	3	Calle Tabasco, Mazatlán, SIN, MX	23.2655	-106.4	5	NA	NA	FALSE	NA	NA	Mexico	lion's ear	Leonotis nepetifolia	Bola africana del rey	Plantae	141634	JULIETA	S	S	S	N	N
19829119	Sat Dec 29 2018 14:52:49 GMT-0600 (CST)	43463	2018-12-29 20:52:49 UTC	Central Time (US & Canada)	26485	lorimp	2019-01-23 21:28:54 UTC	2019-05-02 16:53:32 UTC	research	CC-BY-NC	https://www.inaturalist.org/observations/19829119	https://static.inaturalist.org/photos/30566671/medium.jpg?1548278937	NA	NA	NA	3	0	FALSE	3	Carretera Tepoztlán-Yautepec, Tepoztlán, MOR, MX	18.9492	-99.0773	10	NA	NA	FALSE	NA	NA	Mexico	lion's ear	Leonotis nepetifolia	Bola africana del rey	Plantae	141634	JULIETA	S	S	S	S	S
19868804	2019-01-23 12:00:58 PM GMT-07:00	43488	2019-01-23 05:00:58 UTC	Bangkok	1200878	edgar87	2019-01-25 22:53:12 UTC	2019-05-02 16:53:28 UTC	research	NA	https://www.inaturalist.org/observations/19868804	https://static.inaturalist.org/photos/30637081/medium.jpeg?1548456797	NA	NA	NA	4	0	FALSE	2	Ahome, MX-SI, MX	25.8466	-109.02	9	NA	NA	FALSE	NA	NA	Mexico	lion's ear	Leonotis nepetifolia	Bola africana del rey	Plantae	141634	JULIETA	S	S	S	S	S
19869193	2019-01-25 12:41:54 p. m. GMT-06:00	43490	2019-01-25 06:41:54 UTC	Almaty	27145	tari	2019-01-25 23:14:55 UTC	2019-05-02 16:53:26 UTC	research	CC-BY-NC	https://www.inaturalist.org/observations/19869193	https://static.inaturalist.org/photos/30637713/medium.jpeg?1548458099	NA	NA	Al interior del Parque Estatal Sierra de Guadalupe	2	0	FALSE	2	Unnamed Road, Calpulli del Valle, San Francisco Coacalco, Méx., México	19.6207	-99.1242	NA	NA	NA	FALSE	gps	gps	Mexico	lion's ear	Leonotis nepetifolia	Bola africana del rey	Plantae	141634	JULIETA	S	S	S	N	NS
19973714	Sun Jan 20 2019 11:39:10 GMT-0800 (PST)	43485	2019-01-20 19:39:10 UTC	Pacific Time (US & Canada)	939434	paul_contreras	2019-01-30 20:09:01 UTC	2019-05-02 16:53:22 UTC	research	CC-BY-NC	https://www.inaturalist.org/observations/19973714	https://static.inaturalist.org/photos/30823239/medium.jpg?1548878953	NA	NA	NA	2	0	FALSE	3	Carretera a Talpa de Allende, Mascota, JAL, MX	20.42	-104.801	5	NA	NA	FALSE	NA	NA	Mexico	lion's ear	Leonotis nepetifolia	Bola africana del rey	Plantae	141634	JULIETA	N	S	S	S	S
19974381	Wed Jan 30 2019 11:55:35 GMT-0600 (CST)	43495	2019-01-30 17:55:35 UTC	Central Time (US & Canada)	1050706	jeronimor	2019-01-30 20:52:05 UTC	2019-05-02 16:53:23 UTC	research	NA	https://www.inaturalist.org/observations/19974381	https://static.inaturalist.org/photos/30858091/medium.jpg?1548964363	NA	NA	NA	3	0	FALSE	3	San Sebastián del Oeste, MX-JA, MX	20.7122	-104.885	16	NA	NA	FALSE	NA	NA	Mexico	lion's ear	Leonotis nepetifolia	Bola africana del rey	Plantae	141634	JULIETA	S	S	S	S	S
19990766	Thu Jan 31 2019 11:45:40 GMT-0600 (CST)	43496	2019-01-31 17:45:40 UTC	Central Time (US & Canada)	907659	david_christopher	2019-01-31 17:47:56 UTC	2019-05-02 16:53:25 UTC	research	NA	https://www.inaturalist.org/observations/19990766	https://static.inaturalist.org/photos/30853684/medium.jpg?1548956891	NA	NA	NA	3	0	FALSE	3	Boulevard Juan Manuel López Sanabria, León, GTO, MX	21.1544	-101.702	11	NA	NA	FALSE	NA	NA	Mexico	lion's ear	Leonotis nepetifolia	Bola africana del rey	Plantae	141634	JULIETA	S	S	S	S	S
19998509	2018-12-27 11:32:30 a. m. GMT-06:00	43461	2018-12-27 05:32:30 UTC	Almaty	16744	aztekium_tutor	2019-02-01 00:40:39 UTC	2020-04-08 23:24:09 UTC	research	CC-BY-NC	https://www.inaturalist.org/observations/19998509	https://static.inaturalist.org/photos/30867667/medium.jpeg?1548981667	NA	NA	NA	3	0	FALSE	2	Calle 6 Sur 110, San Miguel, Centro, 72760 Cholula, Pue., México	19.0589	-98.3025	NA	NA	NA	FALSE	gps	gps	Mexico	lion's ear	Leonotis nepetifolia	Bola africana del rey	Plantae	141634	JULIETA	N	S	S	S	S
20012559	2019-02-01 10:04:46 a. m. GMT-06:00	43497	2019-02-01 04:04:46 UTC	Almaty	793194	franciscogarciasb	2019-02-01 17:06:57 UTC	2019-05-02 16:53:18 UTC	research	CC-BY-NC	https://www.inaturalist.org/observations/20012559	https://static.inaturalist.org/photos/30888994/medium.jpeg?1549040830	NA	NA	Camino viejo a Tepetiltic	4	0	FALSE	2	Unnamed Road, Nayarit, México	21.3005	-104.671	5	NA	NA	FALSE	gps	gps	Mexico	lion's ear	Leonotis nepetifolia	Bola africana del rey	Plantae	141634	JULIETA	N	S	S	N	N
20162566	2019/01/18 12:26 AM MST	43483	2019-01-18 07:26:00 UTC	Chihuahua	982015	oscarcar	2019-02-06 20:40:54 UTC	2019-05-02 16:53:13 UTC	research	CC-BY-NC	https://www.inaturalist.org/observations/20162566	https://static.inaturalist.org/photos/31103960/medium.jpg?1549485592	NA	NA	NA	2	0	FALSE	NA	San Sebastián del Oeste, Jal., México	20.7852	-104.83	50	NA	NA	FALSE	NA	NA	Mexico	lion's ear	Leonotis nepetifolia	Bola africana del rey	Plantae	141634	JULIETA	S	N	S	S	N
20239874	Sat Feb 09 2019 12:23:59 GMT-0600 (CST)	43505	2019-02-09 18:23:59 UTC	Central Time (US & Canada)	122931	urielrodgz	2019-02-09 23:04:58 UTC	2019-05-02 16:53:04 UTC	research	NA	https://www.inaturalist.org/observations/20239874	https://static.inaturalist.org/photos/31237900/medium.jpg?1549753515	NA	NA	NA	2	0	FALSE	3	Calle 414-A 24–32, Ciudad de México, CDMX, MX	19.4716	-99.078	24	NA	NA	FALSE	NA	NA	Mexico	lion's ear	Leonotis nepetifolia	Bola africana del rey	Plantae	141634	JULIETA	S	S	S	S	S
20253211	2019-02-05 12:01:51 PM CST	43501	2019-02-05 18:01:51 UTC	Central Time (US & Canada)	1397903	euqirneamlap	2019-02-10 15:00:29 UTC	2019-05-02 16:52:19 UTC	research	CC-BY-NC	https://www.inaturalist.org/observations/20253211	https://static.inaturalist.org/photos/31261759/medium.jpeg?1549811169	NA	NA	NA	3	0	FALSE	2	Circuto Escolar, Copilco Universidad, 04360 Ciudad de México, CDMX, México	19.3358	-99.1863	6	NA	NA	FALSE	gps	gps	Mexico	lion's ear	Leonotis nepetifolia	Bola africana del rey	Plantae	141634	JULIETA	S	S	S	S	S
20281093	2019/01/25 5:38 PM CST	43490	2019-01-25 23:38:00 UTC	Guadalajara	308396	armando_forest_al13	2019-02-11 16:02:50 UTC	2019-05-02 16:52:20 UTC	research	CC-BY-NC	https://www.inaturalist.org/observations/20281093	https://static.inaturalist.org/photos/31308422/medium.jpeg?1549900826	NA	NA	NA	3	0	FALSE	NA	Ameca, Jal., México	20.6518	-104.058	61	NA	NA	FALSE	NA	NA	Mexico	lion's ear	Leonotis nepetifolia	Bola africana del rey	Plantae	141634	JULIETA	N	S	S	S	N
20304675	2019/01/02 12:51 PM EST	43467	2019-01-02 17:51:00 UTC	Eastern Time (US & Canada)	528309	enahmat	2019-02-12 18:52:33 UTC	2019-05-02 16:52:21 UTC	research	CC-BY-NC	https://www.inaturalist.org/observations/20304675	https://static.inaturalist.org/photos/31349509/medium.jpeg?1549997472	NA	NA	NA	2	0	FALSE	NA	Zapopan, Jalisco, Mexico	20.6724	-103.601	488	NA	NA	FALSE	NA	NA	Mexico	lion's ear	Leonotis nepetifolia	Bola africana del rey	Plantae	141634	JULIETA	N	S	S	S	N
20306467	2019/02/10 7:55 AM MST	43506	2019-02-10 14:55:00 UTC	Mazatlan	1206802	egodaz	2019-02-12 20:23:55 UTC	2019-05-02 16:52:22 UTC	research	CC-BY-NC	https://www.inaturalist.org/observations/20306467	https://static.inaturalist.org/photos/31351756/medium.jpeg?1550002373	NA	NA	NA	3	0	FALSE	NA	Sin Referencia, Tepic, Nay., México	21.4828	-104.85	50	NA	NA	FALSE	NA	NA	Mexico	lion's ear	Leonotis nepetifolia	Bola africana del rey	Plantae	141634	JULIETA	S	N	N	S	S
20435057	2019/02/16 6:52 PM HST	43512	2019-02-17 04:52:00 UTC	Hawaii	1205712	esteph	2019-02-17 23:31:57 UTC	2019-05-02 16:52:11 UTC	research	NA	https://www.inaturalist.org/observations/20435057	https://static.inaturalist.org/photos/31549948/medium.jpeg?1550446276	NA	NA	NA	2	0	FALSE	NA	Tepotzotlán, Méx., México	19.7394	-99.3282	205	NA	NA	FALSE	NA	NA	Mexico	lion's ear	Leonotis nepetifolia	Bola africana del rey	Plantae	141634	JULIETA	N	S	S	S	N
19577163	2012/11/11 6:00 AM CST	41224	2012-11-11 12:00:00 UTC	Central Time (US & Canada)	154885	luishumbertosocton	2019-01-11 22:11:38 UTC	2019-05-02 16:54:54 UTC	research	CC-BY-NC	https://www.inaturalist.org/observations/19577163	https://static.inaturalist.org/photos/30136556/medium.jpeg?1547244667	NA	NA	NA	3	0	FALSE	NA	Suchiapa, Chis., México	16.6183	-93.1078	4	NA	NA	FALSE	NA	NA	Mexico	lion's ear	Leonotis nepetifolia	Bola africana del rey	Plantae	141634	Omar_Diaz	NS	NS	NS	NS	NS
19581350	2019-01-10 5:15:36 p.m. GMT-06:00	43475	2019-01-10 11:15:36 UTC	Almaty	1424593	andreamarincortes	2019-01-12 01:50:32 UTC	2019-05-02 16:54:48 UTC	research	NA	https://www.inaturalist.org/observations/19581350	https://static.inaturalist.org/photos/30143452/medium.jpg?1547257835	NA	NA	NA	2	0	FALSE	2	Puebla, MX-PU, MX	19.0185	-98.2302	NA	NA	NA	FALSE	gps	gps	Mexico	lion's ear	Leonotis nepetifolia	Bola africana del rey	Plantae	141634	Omar_Diaz	N	S	S	N	N
19631227	2019/01/13 9:27 PM CST	43478	2019-01-14 03:27:00 UTC	Central Time (US & Canada)	1079587	reconociendomexico	2019-01-14 03:27:46 UTC	2019-05-02 16:54:46 UTC	research	CC-BY-NC	https://www.inaturalist.org/observations/19631227	https://static.inaturalist.org/photos/30227011/medium.jpeg?1547436427	NA	NA	NA	2	0	FALSE	NA	Cocotitlán, Méx., México	19.2315	-98.8666	458	NA	NA	FALSE	NA	NA	Mexico	lion's ear	Leonotis nepetifolia	Bola africana del rey	Plantae	141634	Omar_Diaz	N	S	S	N	S
19652285	2019/01/03 11:41 PM CST	43468	2019-01-04 05:41:00 UTC	Central Time (US & Canada)	17401	najera_tutor	2019-01-15 06:31:42 UTC	2019-05-02 16:54:45 UTC	research	NA	https://www.inaturalist.org/observations/19652285	https://static.inaturalist.org/photos/30261796/medium.jpeg?1547525588	NA	NA	NA	2	0	FALSE	NA	Valparaíso, Zac., México	22.6498	-104.138	365	NA	NA	FALSE	NA	NA	Mexico	bola del rey	Leonotis nepetifolia	Bola africana del rey	Plantae	141634	Omar_Diaz	N	N	S	S	S
19664677	2019/01/11 11:48 AM MST	43476	2019-01-11 18:48:00 UTC	Mountain Time (US & Canada)	507298	aleturkmen	2019-01-15 22:56:22 UTC	2019-05-02 16:54:37 UTC	research	CC-BY-NC-SA	https://www.inaturalist.org/observations/19664677	https://static.inaturalist.org/photos/30286071/medium.jpg?1547592923	NA	NA	NA	2	0	FALSE	NA	Atonalisco, Nay., México	21.6644	-104.841	1222	NA	NA	FALSE	NA	NA	Mexico	lion's ear	Leonotis nepetifolia	Bola africana del rey	Plantae	141634	Omar_Diaz	N	N	S	N	S
19717254	2019-01-15 13:39:00	43480	2019-01-15 20:39:00 UTC	Arizona	42186	pacof	2019-01-18 22:14:01 UTC	2019-05-02 16:54:38 UTC	research	CC-BY-NC	https://www.inaturalist.org/observations/19717254	https://static.inaturalist.org/photos/30375267/medium.jpg?1547846927	NA	NA	Jinetes de los Machado	2	0	FALSE	NA	Mazatlán, MX-SI, MX	23.6389	-106.359	2810	NA	NA	FALSE	NA	manual	Mexico	lion's ear	Leonotis nepetifolia	Bola africana del rey	Plantae	141634	Omar_Diaz	N	S	S	N	S
19719144	2019-01-11 5:04:54 p. m. CST	43476	2019-01-11 23:04:54 UTC	Central Time (US & Canada)	316839	omards	2019-01-18 23:55:54 UTC	2019-05-02 16:54:39 UTC	research	CC-BY-NC	https://www.inaturalist.org/observations/19719144	https://static.inaturalist.org/photos/30380046/medium.jpeg?1547855762	NA	NA	NA	2	0	FALSE	2	Unnamed Road, Hidalgo, México	20.5053	-98.7133	NA	NA	NA	FALSE	gps	gps	Mexico	lion's ear	Leonotis nepetifolia	Bola africana del rey	Plantae	141634	Omar_Diaz	S	S	S	S	S
19739182	2019/01/19 9:20 AM CST	43484	2019-01-19 15:20:00 UTC	Central Time (US & Canada)	56143	cjlloyd	2019-01-19 22:28:35 UTC	2019-05-02 16:54:42 UTC	research	CC-BY-NC	https://www.inaturalist.org/observations/19739182	https://static.inaturalist.org/photos/30413628/medium.jpg?1547936833	NA	NA	NA	3	0	FALSE	NA	Guadalajara, Jal., México	20.7365	-103.301	60	NA	NA	FALSE	NA	NA	Mexico	lion's ear	Leonotis nepetifolia	Bola africana del rey	Plantae	141634	Omar_Diaz	N	S	S	N	N
19746499	2019/01/15 12:02 PM CST	43480	2019-01-15 18:02:00 UTC	Central Time (US & Canada)	26158	d_b	2019-01-20 03:23:30 UTC	2019-05-02 16:53:41 UTC	research	NA	https://www.inaturalist.org/observations/19746499	https://static.inaturalist.org/photos/30423016/medium.jpeg?1547950517	NA	NA	NA	3	0	FALSE	NA	Sinaloa, México	23.6402	-106.359	5	NA	NA	FALSE	NA	NA	Mexico	Leonotis nepetifolia	Leonotis nepetifolia	Bola africana del rey	Plantae	141634	Omar_Diaz	N	N	S	N	S
19763588	Sun Jan 20 2019 11:23:37 GMT-0600 (CST)	43485	2019-01-20 17:23:37 UTC	Central Time (US & Canada)	1410764	flo28	2019-01-20 20:52:48 UTC	2019-05-02 16:53:41 UTC	research	NA	https://www.inaturalist.org/observations/19763588	https://static.inaturalist.org/photos/30454223/medium.jpg?1548017608	NA	NA	NA	3	0	FALSE	3	Calle Santo Domingo 46, San Miguel de Allende, GTO, MX	20.9135	-100.735	35	NA	NA	FALSE	NA	NA	Mexico	lion's ear	Leonotis nepetifolia	Bola africana del rey	Plantae	141634	Omar_Diaz	N	S	S	S	S
19764814	2019-01-20 3:38:33 PM CST	43485	2019-01-20 21:38:33 UTC	Central Time (US & Canada)	372913	marinabelem	2019-01-20 21:40:58 UTC	2019-05-02 16:53:43 UTC	research	CC-BY-NC	https://www.inaturalist.org/observations/19764814	https://static.inaturalist.org/photos/30456138/medium.jpeg?1548020465	NA	NA	NA	2	0	FALSE	2	Huicholes, Barrio 18, 16034 Ciudad de México, CDMX, Mexico	19.2866	-99.105	3	NA	NA	FALSE	NA	NA	Mexico	lion's ear	Leonotis nepetifolia	Bola africana del rey	Plantae	141634	Omar_Diaz	N	S	S	N	S
19768410	2019/01/19 12:10 PM CST	43484	2019-01-19 18:10:00 UTC	Central Time (US & Canada)	28846	luiscorrea	2019-01-21 00:22:02 UTC	2019-05-02 16:53:44 UTC	research	CC-BY-NC	https://www.inaturalist.org/observations/19768410	https://static.inaturalist.org/photos/30461884/medium.jpeg?1548029346	NA	NA	NA	2	0	FALSE	NA	Ciudad de México, CDMX, México	19.2953	-99.1959	96	NA	NA	FALSE	NA	NA	Mexico	lion's ear	Leonotis nepetifolia	Bola africana del rey	Plantae	141634	Omar_Diaz	N	S	S	N	N
19808756	Tue Jan 22 2019 14:14:30 GMT-0700 (GMT-7)	43487	2019-01-22 21:14:30 UTC	Arizona	1424778	gatocastelan	2019-01-22 21:14:47 UTC	2019-05-02 16:53:45 UTC	research	CC-BY-NC	https://www.inaturalist.org/observations/19808756	https://static.inaturalist.org/photos/30532323/medium.jpg?1548191739	NA	NA	NA	3	0	FALSE	3	Calle Tabasco, Mazatlán, SIN, MX	23.2655	-106.4	5	NA	NA	FALSE	NA	NA	Mexico	lion's ear	Leonotis nepetifolia	Bola africana del rey	Plantae	141634	Omar_Diaz	N	S	S	N	S
19829119	Sat Dec 29 2018 14:52:49 GMT-0600 (CST)	43463	2018-12-29 20:52:49 UTC	Central Time (US & Canada)	26485	lorimp	2019-01-23 21:28:54 UTC	2019-05-02 16:53:32 UTC	research	CC-BY-NC	https://www.inaturalist.org/observations/19829119	https://static.inaturalist.org/photos/30566671/medium.jpg?1548278937	NA	NA	NA	3	0	FALSE	3	Carretera Tepoztlán-Yautepec, Tepoztlán, MOR, MX	18.9492	-99.0773	10	NA	NA	FALSE	NA	NA	Mexico	lion's ear	Leonotis nepetifolia	Bola africana del rey	Plantae	141634	Omar_Diaz	S	N	S	S	S
19868804	2019-01-23 12:00:58 PM GMT-07:00	43488	2019-01-23 05:00:58 UTC	Bangkok	1200878	edgar87	2019-01-25 22:53:12 UTC	2019-05-02 16:53:28 UTC	research	NA	https://www.inaturalist.org/observations/19868804	https://static.inaturalist.org/photos/30637081/medium.jpeg?1548456797	NA	NA	NA	4	0	FALSE	2	Ahome, MX-SI, MX	25.8466	-109.02	9	NA	NA	FALSE	NA	NA	Mexico	lion's ear	Leonotis nepetifolia	Bola africana del rey	Plantae	141634	Omar_Diaz	N	N	S	S	N
19869193	2019-01-25 12:41:54 p. m. GMT-06:00	43490	2019-01-25 06:41:54 UTC	Almaty	27145	tari	2019-01-25 23:14:55 UTC	2019-05-02 16:53:26 UTC	research	CC-BY-NC	https://www.inaturalist.org/observations/19869193	https://static.inaturalist.org/photos/30637713/medium.jpeg?1548458099	NA	NA	Al interior del Parque Estatal Sierra de Guadalupe	2	0	FALSE	2	Unnamed Road, Calpulli del Valle, San Francisco Coacalco, Méx., México	19.6207	-99.1242	NA	NA	NA	FALSE	gps	gps	Mexico	lion's ear	Leonotis nepetifolia	Bola africana del rey	Plantae	141634	Omar_Diaz	N	S	S	N	S
19973714	Sun Jan 20 2019 11:39:10 GMT-0800 (PST)	43485	2019-01-20 19:39:10 UTC	Pacific Time (US & Canada)	939434	paul_contreras	2019-01-30 20:09:01 UTC	2019-05-02 16:53:22 UTC	research	CC-BY-NC	https://www.inaturalist.org/observations/19973714	https://static.inaturalist.org/photos/30823239/medium.jpg?1548878953	NA	NA	NA	2	0	FALSE	3	Carretera a Talpa de Allende, Mascota, JAL, MX	20.42	-104.801	5	NA	NA	FALSE	NA	NA	Mexico	lion's ear	Leonotis nepetifolia	Bola africana del rey	Plantae	141634	Omar_Diaz	N	S	S	S	S
19974381	Wed Jan 30 2019 11:55:35 GMT-0600 (CST)	43495	2019-01-30 17:55:35 UTC	Central Time (US & Canada)	1050706	jeronimor	2019-01-30 20:52:05 UTC	2019-05-02 16:53:23 UTC	research	NA	https://www.inaturalist.org/observations/19974381	https://static.inaturalist.org/photos/30858091/medium.jpg?1548964363	NA	NA	NA	3	0	FALSE	3	San Sebastián del Oeste, MX-JA, MX	20.7122	-104.885	16	NA	NA	FALSE	NA	NA	Mexico	lion's ear	Leonotis nepetifolia	Bola africana del rey	Plantae	141634	Omar_Diaz	N	S	S	N	S
19990766	Thu Jan 31 2019 11:45:40 GMT-0600 (CST)	43496	2019-01-31 17:45:40 UTC	Central Time (US & Canada)	907659	david_christopher	2019-01-31 17:47:56 UTC	2019-05-02 16:53:25 UTC	research	NA	https://www.inaturalist.org/observations/19990766	https://static.inaturalist.org/photos/30853684/medium.jpg?1548956891	NA	NA	NA	3	0	FALSE	3	Boulevard Juan Manuel López Sanabria, León, GTO, MX	21.1544	-101.702	11	NA	NA	FALSE	NA	NA	Mexico	lion's ear	Leonotis nepetifolia	Bola africana del rey	Plantae	141634	Omar_Diaz	N	S	S	S	S
19998509	2018-12-27 11:32:30 a. m. GMT-06:00	43461	2018-12-27 05:32:30 UTC	Almaty	16744	aztekium_tutor	2019-02-01 00:40:39 UTC	2020-04-08 23:24:09 UTC	research	CC-BY-NC	https://www.inaturalist.org/observations/19998509	https://static.inaturalist.org/photos/30867667/medium.jpeg?1548981667	NA	NA	NA	3	0	FALSE	2	Calle 6 Sur 110, San Miguel, Centro, 72760 Cholula, Pue., México	19.0589	-98.3025	NA	NA	NA	FALSE	gps	gps	Mexico	lion's ear	Leonotis nepetifolia	Bola africana del rey	Plantae	141634	Omar_Diaz	N	S	S	S	S
20012559	2019-02-01 10:04:46 a. m. GMT-06:00	43497	2019-02-01 04:04:46 UTC	Almaty	793194	franciscogarciasb	2019-02-01 17:06:57 UTC	2019-05-02 16:53:18 UTC	research	CC-BY-NC	https://www.inaturalist.org/observations/20012559	https://static.inaturalist.org/photos/30888994/medium.jpeg?1549040830	NA	NA	Camino viejo a Tepetiltic	4	0	FALSE	2	Unnamed Road, Nayarit, México	21.3005	-104.671	5	NA	NA	FALSE	gps	gps	Mexico	lion's ear	Leonotis nepetifolia	Bola africana del rey	Plantae	141634	Omar_Diaz	N	S	S	N	N
20162566	2019/01/18 12:26 AM MST	43483	2019-01-18 07:26:00 UTC	Chihuahua	982015	oscarcar	2019-02-06 20:40:54 UTC	2019-05-02 16:53:13 UTC	research	CC-BY-NC	https://www.inaturalist.org/observations/20162566	https://static.inaturalist.org/photos/31103960/medium.jpg?1549485592	NA	NA	NA	2	0	FALSE	NA	San Sebastián del Oeste, Jal., México	20.7852	-104.83	50	NA	NA	FALSE	NA	NA	Mexico	lion's ear	Leonotis nepetifolia	Bola africana del rey	Plantae	141634	Omar_Diaz	N	N	N	S	N
20239874	Sat Feb 09 2019 12:23:59 GMT-0600 (CST)	43505	2019-02-09 18:23:59 UTC	Central Time (US & Canada)	122931	urielrodgz	2019-02-09 23:04:58 UTC	2019-05-02 16:53:04 UTC	research	NA	https://www.inaturalist.org/observations/20239874	https://static.inaturalist.org/photos/31237900/medium.jpg?1549753515	NA	NA	NA	2	0	FALSE	3	Calle 414-A 24–32, Ciudad de México, CDMX, MX	19.4716	-99.078	24	NA	NA	FALSE	NA	NA	Mexico	lion's ear	Leonotis nepetifolia	Bola africana del rey	Plantae	141634	Omar_Diaz	N	S	S	N	S
20253211	2019-02-05 12:01:51 PM CST	43501	2019-02-05 18:01:51 UTC	Central Time (US & Canada)	1397903	euqirneamlap	2019-02-10 15:00:29 UTC	2019-05-02 16:52:19 UTC	research	CC-BY-NC	https://www.inaturalist.org/observations/20253211	https://static.inaturalist.org/photos/31261759/medium.jpeg?1549811169	NA	NA	NA	3	0	FALSE	2	Circuto Escolar, Copilco Universidad, 04360 Ciudad de México, CDMX, México	19.3358	-99.1863	6	NA	NA	FALSE	gps	gps	Mexico	lion's ear	Leonotis nepetifolia	Bola africana del rey	Plantae	141634	Omar_Diaz	N	S	S	S	S
20281093	2019/01/25 5:38 PM CST	43490	2019-01-25 23:38:00 UTC	Guadalajara	308396	armando_forest_al13	2019-02-11 16:02:50 UTC	2019-05-02 16:52:20 UTC	research	CC-BY-NC	https://www.inaturalist.org/observations/20281093	https://static.inaturalist.org/photos/31308422/medium.jpeg?1549900826	NA	NA	NA	3	0	FALSE	NA	Ameca, Jal., México	20.6518	-104.058	61	NA	NA	FALSE	NA	NA	Mexico	lion's ear	Leonotis nepetifolia	Bola africana del rey	Plantae	141634	Omar_Diaz	N	S	S	S	N
20304675	2019/01/02 12:51 PM EST	43467	2019-01-02 17:51:00 UTC	Eastern Time (US & Canada)	528309	enahmat	2019-02-12 18:52:33 UTC	2019-05-02 16:52:21 UTC	research	CC-BY-NC	https://www.inaturalist.org/observations/20304675	https://static.inaturalist.org/photos/31349509/medium.jpeg?1549997472	NA	NA	NA	2	0	FALSE	NA	Zapopan, Jalisco, Mexico	20.6724	-103.601	488	NA	NA	FALSE	NA	NA	Mexico	lion's ear	Leonotis nepetifolia	Bola africana del rey	Plantae	141634	Omar_Diaz	N	S	S	S	N
20306467	2019/02/10 7:55 AM MST	43506	2019-02-10 14:55:00 UTC	Mazatlan	1206802	egodaz	2019-02-12 20:23:55 UTC	2019-05-02 16:52:22 UTC	research	CC-BY-NC	https://www.inaturalist.org/observations/20306467	https://static.inaturalist.org/photos/31351756/medium.jpeg?1550002373	NA	NA	NA	3	0	FALSE	NA	Sin Referencia, Tepic, Nay., México	21.4828	-104.85	50	NA	NA	FALSE	NA	NA	Mexico	lion's ear	Leonotis nepetifolia	Bola africana del rey	Plantae	141634	Omar_Diaz	S	N	N	S	S
20435057	2019/02/16 6:52 PM HST	43512	2019-02-17 04:52:00 UTC	Hawaii	1205712	esteph	2019-02-17 23:31:57 UTC	2019-05-02 16:52:11 UTC	research	NA	https://www.inaturalist.org/observations/20435057	https://static.inaturalist.org/photos/31549948/medium.jpeg?1550446276	NA	NA	NA	2	0	FALSE	NA	Tepotzotlán, Méx., México	19.7394	-99.3282	205	NA	NA	FALSE	NA	NA	Mexico	lion's ear	Leonotis nepetifolia	Bola africana del rey	Plantae	141634	Omar_Diaz	N	S	S	S	N
20457782	2019/02/17 11:16 AM CST	43513	2019-02-17 17:16:00 UTC	Mexico City	84204	edain_cuevas	2019-02-18 19:21:58 UTC	2019-05-02 16:52:10 UTC	research	NA	https://www.inaturalist.org/observations/20457782	https://static.inaturalist.org/photos/31584278/medium.jpg?1550517690	NA	NA	NA	4	0	FALSE	NA	Madero, Mich., México	19.4196	-101.218	1821	NA	NA	FALSE	NA	NA	Mexico	lion's ear	Leonotis nepetifolia	Bola africana del rey	Plantae	141634	JULIETA	N	S	S	S	N
20538092	2019-02-21 3:08:09 p. m. CST	43517	2019-02-21 21:08:09 UTC	Mexico City	1484218	jerryesgenial	2019-02-21 21:09:16 UTC	2019-05-20 18:55:56 UTC	research	CC-BY-NC	https://www.inaturalist.org/observations/20538092	https://static.inaturalist.org/photos/31704723/medium.jpeg?1550783360	NA	NA	NA	5	0	FALSE	2	Metrobus Ciudad Universitaria, C.U., 04510 Ciudad de México, CDMX, México	19.3228	-99.1886	NA	NA	NA	FALSE	gps	gps	Mexico	bola del rey	Leonotis nepetifolia	Bola africana del rey	Plantae	141634	JULIETA	N	S	S	N	S
20760900	2019/02/24 11:00 AM SST	43520	2019-02-23 21:00:00 UTC	Samoa	1416652	aracelirodriguezcasanova	2019-02-25 19:19:29 UTC	2019-05-02 16:51:57 UTC	research	CC-BY-NC	https://www.inaturalist.org/observations/20760900	https://static.inaturalist.org/photos/32013890/medium.jpg?1551122363	NA	NA	NA	3	0	FALSE	NA	Apaxco, Méx., México	20.016	-99.1484	244	NA	NA	FALSE	NA	NA	Mexico	lion's ear	Leonotis nepetifolia	Bola africana del rey	Plantae	141634	JULIETA	S	S	S	N	N
20813394	2019-02-09 4:02:09 p. m. GMT-07:00	43505	2019-02-09 23:02:09 UTC	Chihuahua	1497191	lucasama	2019-02-27 21:15:47 UTC	2019-05-02 16:51:35 UTC	research	CC-BY-NC	https://www.inaturalist.org/observations/20813394	https://static.inaturalist.org/photos/32101646/medium.jpeg?1551302159	NA	NA	NA	5	0	FALSE	2	Unnamed Road, La Noria de San Antonio, Sin., México	23.5061	-106.317	NA	NA	NA	FALSE	gps	gps	Mexico	lion's ear	Leonotis nepetifolia	Bola africana del rey	Plantae	141634	JULIETA	S	S	S	S	S
20823007	2018/12/17 12:09 PM MST	43451	2018-12-17 19:09:00 UTC	Arizona	65660	eric_hough	2019-02-28 06:13:18 UTC	2020-01-20 19:53:14 UTC	research	CC-BY-NC	https://www.inaturalist.org/observations/20823007	https://static.inaturalist.org/photos/32118314/medium.jpg?1551334165	NA	NA	NA	0	0	FALSE	NA	Sendero arriba de Arroyo Uvulama, Sierra de Álamos, Sonora, Mexico	27.0067	-108.981	1000	NA	NA	FALSE	NA	NA	Mexico	Bola africana del rey	Leonotis nepetifolia	Bola africana del rey	Plantae	141634	JULIETA	N	NS	NS	S	N
20841921	2019-02-28 4:35:06 p. m. GMT-07:00	43524	2019-02-28 23:35:06 UTC	Arizona	1500042	enrique108	2019-03-01 01:56:40 UTC	2019-05-02 16:50:53 UTC	research	NA	https://www.inaturalist.org/observations/20841921	https://static.inaturalist.org/photos/32151615/medium.jpeg?1551405409	NA	NA	NA	3	0	FALSE	2	Mazatlán, Sin., México	23.2439	-106.235	NA	NA	NA	FALSE	gps	gps	Mexico	lion's ear	Leonotis nepetifolia	Bola africana del rey	Plantae	141634	JULIETA	N	NS	S	N	S
20842336	2019-02-28 8:37:44 AM CST	43524	2019-02-28 14:37:44 UTC	Central Time (US & Canada)	1455670	sigefo	2019-03-01 02:22:04 UTC	2019-05-02 16:51:31 UTC	research	NA	https://www.inaturalist.org/observations/20842336	https://static.inaturalist.org/photos/32152390/medium.jpeg?1551406927	NA	NA	NA	2	0	FALSE	2	Chilcuautla, MX-HI, MX	20.2898	-99.2447	NA	NA	NA	FALSE	gps	gps	Mexico	lion's ear	Leonotis nepetifolia	Bola africana del rey	Plantae	141634	JULIETA	S	NS	S	S	NS
20854070	2019/01/18 9:35 AM CST	43483	2019-01-18 15:35:00 UTC	Guadalajara	33274	miguel_l_cuellar	2019-03-01 17:02:39 UTC	2019-05-02 16:50:53 UTC	research	NA	https://www.inaturalist.org/observations/20854070	https://static.inaturalist.org/photos/32172338/medium.jpeg?1551459735	NA	NA	NA	2	0	FALSE	NA	Zapopan, Jal., México	20.7008	-103.448	31	NA	NA	FALSE	NA	NA	Mexico	lion's ear	Leonotis nepetifolia	Bola africana del rey	Plantae	141634	JULIETA	N	S	S	S	S
20866175	2019-02-23 1:51:34 p. m. CST	43519	2019-02-23 19:51:34 UTC	Central Time (US & Canada)	583810	crisclat	2019-03-02 01:44:45 UTC	2019-05-02 16:50:54 UTC	research	NA	https://www.inaturalist.org/observations/20866175	https://static.inaturalist.org/photos/32193184/medium.jpeg?1551491116	NA	NA	NA	4	0	FALSE	2	Unnamed Road, Hidalgo, México	20.4675	-99.6475	NA	NA	NA	FALSE	gps	gps	Mexico	lion's ear	Leonotis nepetifolia	Bola africana del rey	Plantae	141634	JULIETA	N	S	S	S	S
20880765	2019/03/01 10:09 AM CST	43525	2019-03-01 16:09:00 UTC	Mexico City	1215480	joelgr	2019-03-02 17:05:29 UTC	2019-05-02 16:46:39 UTC	research	CC-BY-NC	https://www.inaturalist.org/observations/20880765	https://static.inaturalist.org/photos/32217924/medium.jpeg?1551546296	NA	NA	NA	2	0	FALSE	NA	La Otra Banda, Ciudad de México, CDMX, México	19.3344	-99.1956	NA	NA	NA	FALSE	NA	NA	Mexico	lion's ear	Leonotis nepetifolia	Bola africana del rey	Plantae	141634	JULIETA	S	NS	S	S	NS
20985118	2019-03-05 6:16:04 p. m. CST	43529	2019-03-05 12:16:04 UTC	Central Time (US & Canada)	1504381	gerardo126	2019-03-06 01:56:58 UTC	2019-05-02 16:46:31 UTC	research	NA	https://www.inaturalist.org/observations/20985118	https://static.inaturalist.org/photos/32409817/medium.jpeg?1551840292	NA	NA	NA	3	0	FALSE	2	Malinalco, MX-MX, MX	18.9222	-99.4862	NA	NA	NA	FALSE	gps	gps	Mexico	lion's ear	Leonotis nepetifolia	Bola africana del rey	Plantae	141634	JULIETA	S	S	S	S	S
21004029	Sat Mar 02 2019 18:48:23 GMT-0600 (CST)	43526	2019-03-03 00:48:23 UTC	Mexico City	423233	vegapaez	2019-03-06 20:09:01 UTC	2019-05-02 16:46:29 UTC	research	CC-BY-NC	https://www.inaturalist.org/observations/21004029	https://static.inaturalist.org/photos/32440053/medium.jpg?1551902979	NA	NA	NA	3	0	FALSE	3	Calle Presidente Simon Chaire 18, San José Iturbide, GTO, MX	21.0138	-100.393	24	NA	NA	FALSE	NA	NA	Mexico	lion's ear	Leonotis nepetifolia	Bola africana del rey	Plantae	141634	JULIETA	N	N	N	S	N
21135385	43534	43534	NA	American Samoa	1467881	mariana_zepeda	2019-03-11 03:14:25 UTC	2019-05-02 16:46:23 UTC	research	CC-BY-NC	https://www.inaturalist.org/observations/21135385	https://static.inaturalist.org/photos/32669812/medium.jpg?1552274070	NA	NA	NA	3	0	FALSE	2	Del Panteón, Estado de México, México	18.9539	-99.4696	11	NA	NA	FALSE	gps	gps	Mexico	lion's ear	Leonotis nepetifolia	Bola africana del rey	Plantae	141634	JULIETA	N	S	S	N	S
21140106	2019-02-18 2:07:54 p. m. CST	43514	2019-02-18 20:07:54 UTC	Mexico City	1122723	isaac_avalos	2019-03-11 07:25:07 UTC	2019-05-02 16:46:21 UTC	research	CC-BY-NC	https://www.inaturalist.org/observations/21140106	https://static.inaturalist.org/photos/32678255/medium.jpeg?1552289127	NA	NA	Planta herbácea robusta de porte alto. Flores pubescentes de color naranja. _x000D__x000D_ _x000D__x000D_ Usos: medicinal y ornamental._x000D__x000D_ _x000D__x000D_ Hábitat: zonas de elevada perturbación (vegetación secundaria) a la orilla de caminos cerca de viviendas. Se considera una maleza._x000D__x000D_ _x000D__x000D_ Estatus: especie exótica, oriunda de África. Potencialmente invasiva.	3	0	FALSE	2	Cuauhtémoc 405, San Martin, 52440 Malinalco, Méx., México	18.9425	-99.5028	NA	NA	NA	FALSE	gps	gps	Mexico	lion's ear	Leonotis nepetifolia	Bola africana del rey	Plantae	141634	JULIETA	N	S	S	N	N
21166832	2019-03-09 12:21:32 p. m. CST	43533	2019-03-09 18:21:32 UTC	Mexico City	19013	martinsv	2019-03-12 02:35:02 UTC	2019-05-02 16:46:21 UTC	research	CC-BY-SA	https://www.inaturalist.org/observations/21166832	https://static.inaturalist.org/photos/32717462/medium.jpeg?1552358110	NA	NA	NA	2	0	FALSE	2	Camino de Sta. Teresa 470, Jardines en la Montaña, 14210 Ciudad de México, CDMX, México	19.295	-99.1967	NA	NA	NA	FALSE	gps	gps	Mexico	lion's ear	Leonotis nepetifolia	Bola africana del rey	Plantae	141634	JULIETA	S	N	S	S	S
21277169	Fri Mar 15 2019 21:32:30 GMT-0700 (PDT)	43539	2019-03-16 04:32:30 UTC	Pacific Time (US & Canada)	851139	aboulenein	2019-03-16 04:33:02 UTC	2019-05-02 16:46:19 UTC	research	NA	https://www.inaturalist.org/observations/21277169	https://static.inaturalist.org/photos/33000618/medium.png?1552864025	NA	NA	NA	2	0	FALSE	3	68444, San Juan Bautista Tuxtepec, OAX, MX	18.0266	-96.1958	115462	NA	NA	FALSE	NA	NA	Mexico	lion's ear	Leonotis nepetifolia	Bola africana del rey	Plantae	141634	JULIETA	N	S	S	N	S
21287721	2019-03-16 9:56:49 AM CST	43540	2019-03-16 09:56:49 UTC	UTC	1530720	vale32	2019-03-16 15:56:50 UTC	2019-05-02 16:46:14 UTC	research	NA	https://www.inaturalist.org/observations/21287721	https://static.inaturalist.org/photos/32916054/medium.jpeg?1552751827	NA	NA	NA	3	0	FALSE	2	Monte de Afayao 1572A, Jardines en la Montaña, 14210 Ciudad de México, CDMX, México	19.2966	-99.2012	7	NA	NA	FALSE	NA	NA	Mexico	lion's ear	Leonotis nepetifolia	Bola africana del rey	Plantae	141634	JULIETA	N	S	S	N	S
21332310	Sun Mar 17 2019 14:47:10 GMT-0600 (CST)	43541	2019-03-17 20:47:10 UTC	Central America	1509802	yoloruv	2019-03-17 20:47:24 UTC	2019-05-02 16:46:15 UTC	research	CC-BY-NC	https://www.inaturalist.org/observations/21332310	https://static.inaturalist.org/photos/32991152/medium.jpg?1552855655	NA	NA	NA	2	0	FALSE	3	Yahualica de González Gallo, Yahualica de González Gallo, JAL, MX	21.1737	-102.87	32	NA	NA	FALSE	NA	NA	Mexico	lion's ear	Leonotis nepetifolia	Bola africana del rey	Plantae	141634	JULIETA	S	S	S	N	S
21375971	Mon Mar 18 2019 12:02:28 GMT-0600 (CST)	43542	2019-03-18 18:02:28 UTC	Guadalajara	1454698	omarlopez99	2019-03-19 02:08:50 UTC	2019-05-02 16:46:16 UTC	research	CC-BY-NC	https://www.inaturalist.org/observations/21375971	https://static.inaturalist.org/photos/33064733/medium.jpg?1552961367	NA	NA	NA	2	0	FALSE	3	Arandas, MX-JA, MX	20.6563	-102.248	32	NA	NA	FALSE	NA	NA	Mexico	lion's ear	Leonotis nepetifolia	Bola africana del rey	Plantae	141634	JULIETA	S	S	S	S	S
21548998	2019/02/05 2:18 PM HST	43501	2019-02-06 00:18:00 UTC	Hawaii	523033	opuntia24	2019-03-24 09:10:13 UTC	2019-03-24 16:07:01 UTC	research	CC-BY-NC	https://www.inaturalist.org/observations/21548998	https://static.inaturalist.org/photos/33348120/medium.jpg?1553409020	NA	NA	NA	1	0	FALSE	NA	C.U., Ciudad de México, CDMX, México	19.3194	-99.1937	8	NA	NA	FALSE	NA	NA	Mexico	bola del rey	Leonotis nepetifolia	Bola africana del rey	Plantae	141634	JULIETA	S	N	S	S	S
21582531	Thu Mar 21 2019 18:07:48 GMT-0700 (GMT-7)	43545	2019-03-22 01:07:48 UTC	Arizona	857126	sbyers	2019-03-25 02:14:54 UTC	2019-05-02 16:45:39 UTC	research	NA	https://www.inaturalist.org/observations/21582531	https://static.inaturalist.org/photos/33407089/medium.jpg?1553480281	NA	NA	NA	3	0	FALSE	3	Mulegé, MX-BS, MX	27.2829	-112.899	5	NA	NA	FALSE	NA	NA	Mexico	lion's ear	Leonotis nepetifolia	Bola africana del rey	Plantae	141634	JULIETA	S	S	S	N	S
21600183	Wed Feb 06 2019 10:03:02 GMT-0600 (CST)	43502	2019-02-06 16:03:02 UTC	Mexico City	398099	siruki	2019-03-25 16:22:48 UTC	2019-05-02 16:45:07 UTC	research	CC-BY-NC	https://www.inaturalist.org/observations/21600183	https://static.inaturalist.org/photos/33436067/medium.jpg?1553530974	NA	NA	NA	4	0	FALSE	3	Morelia, Morelia, MICH, MX	19.6965	-101.139	45	NA	NA	FALSE	NA	NA	Mexico	lion's ear	Leonotis nepetifolia	Bola africana del rey	Plantae	141634	JULIETA	N	S	S	N	N
21641083	Tue Mar 26 2019 14:25:45 GMT-0600 (CST)	43550	2019-03-26 20:25:45 UTC	Central America	1453731	nadia67	2019-03-26 20:25:49 UTC	2019-05-02 16:45:10 UTC	research	NA	https://www.inaturalist.org/observations/21641083	https://static.inaturalist.org/photos/33503949/medium.jpg?1553631965	NA	NA	NA	3	0	FALSE	3	Coyoacán, MX-DF, MX	19.3146	-99.1984	89	NA	NA	FALSE	NA	NA	Mexico	lion's ear	Leonotis nepetifolia	Bola africana del rey	Plantae	141634	JULIETA	S	N	S	S	S
21794766	Sat Mar 30 2019 14:12:00 GMT-0600 (CST)	43554	2019-03-31 00:12:00 UTC	Hawaii	1050706	jeronimor	2019-03-30 20:12:03 UTC	2019-05-02 16:44:56 UTC	research	NA	https://www.inaturalist.org/observations/21794766	https://static.inaturalist.org/photos/33759158/medium.jpg?1553976763	NA	NA	NA	3	0	FALSE	3	Texcoco, MX-MX, MX	19.4961	-98.8216	8	NA	NA	FALSE	NA	NA	Mexico	lion's ear	Leonotis nepetifolia	Bola africana del rey	Plantae	141634	JULIETA	S	N	N	S	S
21837811	Sun Mar 31 2019 11:02:16 GMT-0600 (CST)	43555	2019-03-31 11:02:16 UTC	UTC	1564890	aneth1	2019-03-31 18:44:47 UTC	2019-05-02 16:44:58 UTC	research	NA	https://www.inaturalist.org/observations/21837811	https://static.inaturalist.org/photos/33829981/medium.jpg?1554057967	NA	NA	Dominio: Eukarya _x000D__x000D_ Reino: Plantae_x000D__x000D_ Orden:Lamiales_x000D__x000D_ Familia:Lamiaceae_x000D__x000D_ Género:Leonotis_x000D__x000D_ Especie:Leonotis nepetifolia	2	0	FALSE	3	Calle José Santos Degollado 1280, Guadalajara, JAL, MX	20.6354	-103.322	10	NA	NA	FALSE	NA	NA	Mexico	lion's ear	Leonotis nepetifolia	Bola africana del rey	Plantae	141634	JULIETA	N	S	S	N	N
21865791	Sat Mar 30 2019 12:31:20 GMT-0700 (GMT-7)	43554	2019-03-30 19:31:20 UTC	Arizona	238859	rafas-lara_tutor	2019-04-01 06:22:38 UTC	2019-05-02 16:44:51 UTC	research	NA	https://www.inaturalist.org/observations/21865791	https://static.inaturalist.org/photos/33875696/medium.jpg?1554099771	NA	NA	NA	4	0	FALSE	3	Río El Cuchijaqui, Alamos, SON, MX	27.0051	-108.785	6	NA	NA	FALSE	NA	NA	Mexico	lion's ear	Leonotis nepetifolia	Bola africana del rey	Plantae	141634	JULIETA	N	N	S	S	S
21927155	2017/08/30 1:55 PM CDT	42977	2017-08-30 18:55:00 UTC	Mexico City	524852	aimee-estrada	2019-04-02 23:35:20 UTC	2019-12-11 21:35:09 UTC	research	NA	https://www.inaturalist.org/observations/21927155	https://static.inaturalist.org/photos/33978866/medium.jpeg?1554248107	NA	NA	NA	3	0	FALSE	NA	sendero ecológico cch sur	19.3127	-99.198	206	NA	NA	FALSE	NA	NA	Mexico	lion's ear	Leonotis nepetifolia	Bola africana del rey	Plantae	141634	JULIETA	N	S	S	N	N
22102847	2019-02-16 4:53:54 p. m. CST	43512	2019-02-16 22:53:54 UTC	Mexico City	316839	omards	2019-04-06 18:45:28 UTC	2019-05-02 16:44:39 UTC	research	CC-BY-NC	https://www.inaturalist.org/observations/22102847	https://static.inaturalist.org/photos/34215159/medium.jpeg?1554576340	NA	NA	NA	3	0	FALSE	2	Huejutla de Reyes - Pachuca, Hidalgo, México	20.4097	-98.7056	NA	NA	NA	FALSE	gps	gps	Mexico	lion's ear	Leonotis nepetifolia	Bola africana del rey	Plantae	141634	JULIETA	S	N	S	S	S
20457782	2019/02/17 11:16 AM CST	43513	2019-02-17 17:16:00 UTC	Mexico City	84204	edain_cuevas	2019-02-18 19:21:58 UTC	2019-05-02 16:52:10 UTC	research	NA	https://www.inaturalist.org/observations/20457782	https://static.inaturalist.org/photos/31584278/medium.jpg?1550517690	NA	NA	NA	4	0	FALSE	NA	Madero, Mich., México	19.4196	-101.218	1821	NA	NA	FALSE	NA	NA	Mexico	lion's ear	Leonotis nepetifolia	Bola africana del rey	Plantae	141634	Omar_Diaz	N	S	S	S	S
20538092	2019-02-21 3:08:09 p. m. CST	43517	2019-02-21 21:08:09 UTC	Mexico City	1484218	jerryesgenial	2019-02-21 21:09:16 UTC	2019-05-20 18:55:56 UTC	research	CC-BY-NC	https://www.inaturalist.org/observations/20538092	https://static.inaturalist.org/photos/31704723/medium.jpeg?1550783360	NA	NA	NA	5	0	FALSE	2	Metrobus Ciudad Universitaria, C.U., 04510 Ciudad de México, CDMX, México	19.3228	-99.1886	NA	NA	NA	FALSE	gps	gps	Mexico	bola del rey	Leonotis nepetifolia	Bola africana del rey	Plantae	141634	Omar_Diaz	N	S	S	N	S
20760900	2019/02/24 11:00 AM SST	43520	2019-02-23 21:00:00 UTC	Samoa	1416652	aracelirodriguezcasanova	2019-02-25 19:19:29 UTC	2019-05-02 16:51:57 UTC	research	CC-BY-NC	https://www.inaturalist.org/observations/20760900	https://static.inaturalist.org/photos/32013890/medium.jpg?1551122363	NA	NA	NA	3	0	FALSE	NA	Apaxco, Méx., México	20.016	-99.1484	244	NA	NA	FALSE	NA	NA	Mexico	lion's ear	Leonotis nepetifolia	Bola africana del rey	Plantae	141634	Omar_Diaz	S	S	S	N	N
20813394	2019-02-09 4:02:09 p. m. GMT-07:00	43505	2019-02-09 23:02:09 UTC	Chihuahua	1497191	lucasama	2019-02-27 21:15:47 UTC	2019-05-02 16:51:35 UTC	research	CC-BY-NC	https://www.inaturalist.org/observations/20813394	https://static.inaturalist.org/photos/32101646/medium.jpeg?1551302159	NA	NA	NA	5	0	FALSE	2	Unnamed Road, La Noria de San Antonio, Sin., México	23.5061	-106.317	NA	NA	NA	FALSE	gps	gps	Mexico	lion's ear	Leonotis nepetifolia	Bola africana del rey	Plantae	141634	Omar_Diaz	N	S	S	S	S
20823007	2018/12/17 12:09 PM MST	43451	2018-12-17 19:09:00 UTC	Arizona	65660	eric_hough	2019-02-28 06:13:18 UTC	2020-01-20 19:53:14 UTC	research	CC-BY-NC	https://www.inaturalist.org/observations/20823007	https://static.inaturalist.org/photos/32118314/medium.jpg?1551334165	NA	NA	NA	0	0	FALSE	NA	Sendero arriba de Arroyo Uvulama, Sierra de Álamos, Sonora, Mexico	27.0067	-108.981	1000	NA	NA	FALSE	NA	NA	Mexico	Bola africana del rey	Leonotis nepetifolia	Bola africana del rey	Plantae	141634	Omar_Diaz	N	N	S	S	N
20841921	2019-02-28 4:35:06 p. m. GMT-07:00	43524	2019-02-28 23:35:06 UTC	Arizona	1500042	enrique108	2019-03-01 01:56:40 UTC	2019-05-02 16:50:53 UTC	research	NA	https://www.inaturalist.org/observations/20841921	https://static.inaturalist.org/photos/32151615/medium.jpeg?1551405409	NA	NA	NA	3	0	FALSE	2	Mazatlán, Sin., México	23.2439	-106.235	NA	NA	NA	FALSE	gps	gps	Mexico	lion's ear	Leonotis nepetifolia	Bola africana del rey	Plantae	141634	Omar_Diaz	N	N	S	N	S
20842336	2019-02-28 8:37:44 AM CST	43524	2019-02-28 14:37:44 UTC	Central Time (US & Canada)	1455670	sigefo	2019-03-01 02:22:04 UTC	2019-05-02 16:51:31 UTC	research	NA	https://www.inaturalist.org/observations/20842336	https://static.inaturalist.org/photos/32152390/medium.jpeg?1551406927	NA	NA	NA	2	0	FALSE	2	Chilcuautla, MX-HI, MX	20.2898	-99.2447	NA	NA	NA	FALSE	gps	gps	Mexico	lion's ear	Leonotis nepetifolia	Bola africana del rey	Plantae	141634	Omar_Diaz	S	N	S	S	N
20854070	2019/01/18 9:35 AM CST	43483	2019-01-18 15:35:00 UTC	Guadalajara	33274	miguel_l_cuellar	2019-03-01 17:02:39 UTC	2019-05-02 16:50:53 UTC	research	NA	https://www.inaturalist.org/observations/20854070	https://static.inaturalist.org/photos/32172338/medium.jpeg?1551459735	NA	NA	NA	2	0	FALSE	NA	Zapopan, Jal., México	20.7008	-103.448	31	NA	NA	FALSE	NA	NA	Mexico	lion's ear	Leonotis nepetifolia	Bola africana del rey	Plantae	141634	Omar_Diaz	N	S	S	S	S
20866175	2019-02-23 1:51:34 p. m. CST	43519	2019-02-23 19:51:34 UTC	Central Time (US & Canada)	583810	crisclat	2019-03-02 01:44:45 UTC	2019-05-02 16:50:54 UTC	research	NA	https://www.inaturalist.org/observations/20866175	https://static.inaturalist.org/photos/32193184/medium.jpeg?1551491116	NA	NA	NA	4	0	FALSE	2	Unnamed Road, Hidalgo, México	20.4675	-99.6475	NA	NA	NA	FALSE	gps	gps	Mexico	lion's ear	Leonotis nepetifolia	Bola africana del rey	Plantae	141634	Omar_Diaz	N	S	S	S	S
20880765	2019/03/01 10:09 AM CST	43525	2019-03-01 16:09:00 UTC	Mexico City	1215480	joelgr	2019-03-02 17:05:29 UTC	2019-05-02 16:46:39 UTC	research	CC-BY-NC	https://www.inaturalist.org/observations/20880765	https://static.inaturalist.org/photos/32217924/medium.jpeg?1551546296	NA	NA	NA	2	0	FALSE	NA	La Otra Banda, Ciudad de México, CDMX, México	19.3344	-99.1956	NA	NA	NA	FALSE	NA	NA	Mexico	lion's ear	Leonotis nepetifolia	Bola africana del rey	Plantae	141634	Omar_Diaz	N	N	S	S	S
20985118	2019-03-05 6:16:04 p. m. CST	43529	2019-03-05 12:16:04 UTC	Central Time (US & Canada)	1504381	gerardo126	2019-03-06 01:56:58 UTC	2019-05-02 16:46:31 UTC	research	NA	https://www.inaturalist.org/observations/20985118	https://static.inaturalist.org/photos/32409817/medium.jpeg?1551840292	NA	NA	NA	3	0	FALSE	2	Malinalco, MX-MX, MX	18.9222	-99.4862	NA	NA	NA	FALSE	gps	gps	Mexico	lion's ear	Leonotis nepetifolia	Bola africana del rey	Plantae	141634	Omar_Diaz	N	S	S	S	S
21004029	Sat Mar 02 2019 18:48:23 GMT-0600 (CST)	43526	2019-03-03 00:48:23 UTC	Mexico City	423233	vegapaez	2019-03-06 20:09:01 UTC	2019-05-02 16:46:29 UTC	research	CC-BY-NC	https://www.inaturalist.org/observations/21004029	https://static.inaturalist.org/photos/32440053/medium.jpg?1551902979	NA	NA	NA	3	0	FALSE	3	Calle Presidente Simon Chaire 18, San José Iturbide, GTO, MX	21.0138	-100.393	24	NA	NA	FALSE	NA	NA	Mexico	lion's ear	Leonotis nepetifolia	Bola africana del rey	Plantae	141634	Omar_Diaz	N	N	N	S	N
21135385	43534	43534	NA	American Samoa	1467881	mariana_zepeda	2019-03-11 03:14:25 UTC	2019-05-02 16:46:23 UTC	research	CC-BY-NC	https://www.inaturalist.org/observations/21135385	https://static.inaturalist.org/photos/32669812/medium.jpg?1552274070	NA	NA	NA	3	0	FALSE	2	Del Panteón, Estado de México, México	18.9539	-99.4696	11	NA	NA	FALSE	gps	gps	Mexico	lion's ear	Leonotis nepetifolia	Bola africana del rey	Plantae	141634	Omar_Diaz	N	S	S	S	S
21140106	2019-02-18 2:07:54 p. m. CST	43514	2019-02-18 20:07:54 UTC	Mexico City	1122723	isaac_avalos	2019-03-11 07:25:07 UTC	2019-05-02 16:46:21 UTC	research	CC-BY-NC	https://www.inaturalist.org/observations/21140106	https://static.inaturalist.org/photos/32678255/medium.jpeg?1552289127	NA	NA	Planta herbácea robusta de porte alto. Flores pubescentes de color naranja. _x000D__x000D_ _x000D__x000D_ Usos: medicinal y ornamental._x000D__x000D_ _x000D__x000D_ Hábitat: zonas de elevada perturbación (vegetación secundaria) a la orilla de caminos cerca de viviendas. Se considera una maleza._x000D__x000D_ _x000D__x000D_ Estatus: especie exótica, oriunda de África. Potencialmente invasiva.	3	0	FALSE	2	Cuauhtémoc 405, San Martin, 52440 Malinalco, Méx., México	18.9425	-99.5028	NA	NA	NA	FALSE	gps	gps	Mexico	lion's ear	Leonotis nepetifolia	Bola africana del rey	Plantae	141634	Omar_Diaz	N	S	S	N	N
21166832	2019-03-09 12:21:32 p. m. CST	43533	2019-03-09 18:21:32 UTC	Mexico City	19013	martinsv	2019-03-12 02:35:02 UTC	2019-05-02 16:46:21 UTC	research	CC-BY-SA	https://www.inaturalist.org/observations/21166832	https://static.inaturalist.org/photos/32717462/medium.jpeg?1552358110	NA	NA	NA	2	0	FALSE	2	Camino de Sta. Teresa 470, Jardines en la Montaña, 14210 Ciudad de México, CDMX, México	19.295	-99.1967	NA	NA	NA	FALSE	gps	gps	Mexico	lion's ear	Leonotis nepetifolia	Bola africana del rey	Plantae	141634	Omar_Diaz	N	N	N	S	S
21277169	Fri Mar 15 2019 21:32:30 GMT-0700 (PDT)	43539	2019-03-16 04:32:30 UTC	Pacific Time (US & Canada)	851139	aboulenein	2019-03-16 04:33:02 UTC	2019-05-02 16:46:19 UTC	research	NA	https://www.inaturalist.org/observations/21277169	https://static.inaturalist.org/photos/33000618/medium.png?1552864025	NA	NA	NA	2	0	FALSE	3	68444, San Juan Bautista Tuxtepec, OAX, MX	18.0266	-96.1958	115462	NA	NA	FALSE	NA	NA	Mexico	lion's ear	Leonotis nepetifolia	Bola africana del rey	Plantae	141634	Omar_Diaz	N	S	S	N	S
21287721	2019-03-16 9:56:49 AM CST	43540	2019-03-16 09:56:49 UTC	UTC	1530720	vale32	2019-03-16 15:56:50 UTC	2019-05-02 16:46:14 UTC	research	NA	https://www.inaturalist.org/observations/21287721	https://static.inaturalist.org/photos/32916054/medium.jpeg?1552751827	NA	NA	NA	3	0	FALSE	2	Monte de Afayao 1572A, Jardines en la Montaña, 14210 Ciudad de México, CDMX, México	19.2966	-99.2012	7	NA	NA	FALSE	NA	NA	Mexico	lion's ear	Leonotis nepetifolia	Bola africana del rey	Plantae	141634	Omar_Diaz	N	S	S	N	S
21332310	Sun Mar 17 2019 14:47:10 GMT-0600 (CST)	43541	2019-03-17 20:47:10 UTC	Central America	1509802	yoloruv	2019-03-17 20:47:24 UTC	2019-05-02 16:46:15 UTC	research	CC-BY-NC	https://www.inaturalist.org/observations/21332310	https://static.inaturalist.org/photos/32991152/medium.jpg?1552855655	NA	NA	NA	2	0	FALSE	3	Yahualica de González Gallo, Yahualica de González Gallo, JAL, MX	21.1737	-102.87	32	NA	NA	FALSE	NA	NA	Mexico	lion's ear	Leonotis nepetifolia	Bola africana del rey	Plantae	141634	Omar_Diaz	S	S	S	N	S
21375971	Mon Mar 18 2019 12:02:28 GMT-0600 (CST)	43542	2019-03-18 18:02:28 UTC	Guadalajara	1454698	omarlopez99	2019-03-19 02:08:50 UTC	2019-05-02 16:46:16 UTC	research	CC-BY-NC	https://www.inaturalist.org/observations/21375971	https://static.inaturalist.org/photos/33064733/medium.jpg?1552961367	NA	NA	NA	2	0	FALSE	3	Arandas, MX-JA, MX	20.6563	-102.248	32	NA	NA	FALSE	NA	NA	Mexico	lion's ear	Leonotis nepetifolia	Bola africana del rey	Plantae	141634	Omar_Diaz	N	S	S	S	S
21548998	2019/02/05 2:18 PM HST	43501	2019-02-06 00:18:00 UTC	Hawaii	523033	opuntia24	2019-03-24 09:10:13 UTC	2019-03-24 16:07:01 UTC	research	CC-BY-NC	https://www.inaturalist.org/observations/21548998	https://static.inaturalist.org/photos/33348120/medium.jpg?1553409020	NA	NA	NA	1	0	FALSE	NA	C.U., Ciudad de México, CDMX, México	19.3194	-99.1937	8	NA	NA	FALSE	NA	NA	Mexico	bola del rey	Leonotis nepetifolia	Bola africana del rey	Plantae	141634	Omar_Diaz	S	S	S	S	S
21582531	Thu Mar 21 2019 18:07:48 GMT-0700 (GMT-7)	43545	2019-03-22 01:07:48 UTC	Arizona	857126	sbyers	2019-03-25 02:14:54 UTC	2019-05-02 16:45:39 UTC	research	NA	https://www.inaturalist.org/observations/21582531	https://static.inaturalist.org/photos/33407089/medium.jpg?1553480281	NA	NA	NA	3	0	FALSE	3	Mulegé, MX-BS, MX	27.2829	-112.899	5	NA	NA	FALSE	NA	NA	Mexico	lion's ear	Leonotis nepetifolia	Bola africana del rey	Plantae	141634	Omar_Diaz	S	S	S	N	S
21600183	Wed Feb 06 2019 10:03:02 GMT-0600 (CST)	43502	2019-02-06 16:03:02 UTC	Mexico City	398099	siruki	2019-03-25 16:22:48 UTC	2019-05-02 16:45:07 UTC	research	CC-BY-NC	https://www.inaturalist.org/observations/21600183	https://static.inaturalist.org/photos/33436067/medium.jpg?1553530974	NA	NA	NA	4	0	FALSE	3	Morelia, Morelia, MICH, MX	19.6965	-101.139	45	NA	NA	FALSE	NA	NA	Mexico	lion's ear	Leonotis nepetifolia	Bola africana del rey	Plantae	141634	Omar_Diaz	N	S	S	N	N
21641083	Tue Mar 26 2019 14:25:45 GMT-0600 (CST)	43550	2019-03-26 20:25:45 UTC	Central America	1453731	nadia67	2019-03-26 20:25:49 UTC	2019-05-02 16:45:10 UTC	research	NA	https://www.inaturalist.org/observations/21641083	https://static.inaturalist.org/photos/33503949/medium.jpg?1553631965	NA	NA	NA	3	0	FALSE	3	Coyoacán, MX-DF, MX	19.3146	-99.1984	89	NA	NA	FALSE	NA	NA	Mexico	lion's ear	Leonotis nepetifolia	Bola africana del rey	Plantae	141634	Omar_Diaz	N	N	S	S	N
21794766	Sat Mar 30 2019 14:12:00 GMT-0600 (CST)	43554	2019-03-31 00:12:00 UTC	Hawaii	1050706	jeronimor	2019-03-30 20:12:03 UTC	2019-05-02 16:44:56 UTC	research	NA	https://www.inaturalist.org/observations/21794766	https://static.inaturalist.org/photos/33759158/medium.jpg?1553976763	NA	NA	NA	3	0	FALSE	3	Texcoco, MX-MX, MX	19.4961	-98.8216	8	NA	NA	FALSE	NA	NA	Mexico	lion's ear	Leonotis nepetifolia	Bola africana del rey	Plantae	141634	Omar_Diaz	S	N	N	S	N
21837811	Sun Mar 31 2019 11:02:16 GMT-0600 (CST)	43555	2019-03-31 11:02:16 UTC	UTC	1564890	aneth1	2019-03-31 18:44:47 UTC	2019-05-02 16:44:58 UTC	research	NA	https://www.inaturalist.org/observations/21837811	https://static.inaturalist.org/photos/33829981/medium.jpg?1554057967	NA	NA	Dominio: Eukarya _x000D__x000D_ Reino: Plantae_x000D__x000D_ Orden:Lamiales_x000D__x000D_ Familia:Lamiaceae_x000D__x000D_ Género:Leonotis_x000D__x000D_ Especie:Leonotis nepetifolia	2	0	FALSE	3	Calle José Santos Degollado 1280, Guadalajara, JAL, MX	20.6354	-103.322	10	NA	NA	FALSE	NA	NA	Mexico	lion's ear	Leonotis nepetifolia	Bola africana del rey	Plantae	141634	Omar_Diaz	N	S	S	N	N
21865791	Sat Mar 30 2019 12:31:20 GMT-0700 (GMT-7)	43554	2019-03-30 19:31:20 UTC	Arizona	238859	rafas-lara_tutor	2019-04-01 06:22:38 UTC	2019-05-02 16:44:51 UTC	research	NA	https://www.inaturalist.org/observations/21865791	https://static.inaturalist.org/photos/33875696/medium.jpg?1554099771	NA	NA	NA	4	0	FALSE	3	Río El Cuchijaqui, Alamos, SON, MX	27.0051	-108.785	6	NA	NA	FALSE	NA	NA	Mexico	lion's ear	Leonotis nepetifolia	Bola africana del rey	Plantae	141634	Omar_Diaz	N	S	S	S	S
21927155	2017/08/30 1:55 PM CDT	42977	2017-08-30 18:55:00 UTC	Mexico City	524852	aimee-estrada	2019-04-02 23:35:20 UTC	2019-12-11 21:35:09 UTC	research	NA	https://www.inaturalist.org/observations/21927155	https://static.inaturalist.org/photos/33978866/medium.jpeg?1554248107	NA	NA	NA	3	0	FALSE	NA	sendero ecológico cch sur	19.3127	-99.198	206	NA	NA	FALSE	NA	NA	Mexico	lion's ear	Leonotis nepetifolia	Bola africana del rey	Plantae	141634	Omar_Diaz	N	S	S	N	N
22102847	2019-02-16 4:53:54 p. m. CST	43512	2019-02-16 22:53:54 UTC	Mexico City	316839	omards	2019-04-06 18:45:28 UTC	2019-05-02 16:44:39 UTC	research	CC-BY-NC	https://www.inaturalist.org/observations/22102847	https://static.inaturalist.org/photos/34215159/medium.jpeg?1554576340	NA	NA	NA	3	0	FALSE	2	Huejutla de Reyes - Pachuca, Hidalgo, México	20.4097	-98.7056	NA	NA	NA	FALSE	gps	gps	Mexico	lion's ear	Leonotis nepetifolia	Bola africana del rey	Plantae	141634	Omar_Diaz	N	N	S	S	N
20457782	2019/02/17 11:16 AM CST	43513	2019-02-17 17:16:00 UTC	Mexico City	84204	edain_cuevas	2019-02-18 19:21:58 UTC	2019-05-02 16:52:10 UTC	research	NA	https://www.inaturalist.org/observations/20457782	https://static.inaturalist.org/photos/31584278/medium.jpg?1550517690	NA	NA	NA	4	0	FALSE	NA	Madero, Mich., México	19.4196	-101.218	1821	NA	NA	FALSE	NA	NA	Mexico	lion's ear	Leonotis nepetifolia	Bola africana del rey	Plantae	141634	Jordan_Golubov	N	S	S	N	N
20538092	2019-02-21 3:08:09 p. m. CST	43517	2019-02-21 21:08:09 UTC	Mexico City	1484218	jerryesgenial	2019-02-21 21:09:16 UTC	2019-05-20 18:55:56 UTC	research	CC-BY-NC	https://www.inaturalist.org/observations/20538092	https://static.inaturalist.org/photos/31704723/medium.jpeg?1550783360	NA	NA	NA	5	0	FALSE	2	Metrobus Ciudad Universitaria, C.U., 04510 Ciudad de México, CDMX, México	19.3228	-99.1886	NA	NA	NA	FALSE	gps	gps	Mexico	bola del rey	Leonotis nepetifolia	Bola africana del rey	Plantae	141634	Jordan_Golubov	N	S	S	N	S
20760900	2019/02/24 11:00 AM SST	43520	2019-02-23 21:00:00 UTC	Samoa	1416652	aracelirodriguezcasanova	2019-02-25 19:19:29 UTC	2019-05-02 16:51:57 UTC	research	CC-BY-NC	https://www.inaturalist.org/observations/20760900	https://static.inaturalist.org/photos/32013890/medium.jpg?1551122363	NA	NA	NA	3	0	FALSE	NA	Apaxco, Méx., México	20.016	-99.1484	244	NA	NA	FALSE	NA	NA	Mexico	lion's ear	Leonotis nepetifolia	Bola africana del rey	Plantae	141634	Jordan_Golubov	S	S	S	N	NS
20813394	2019-02-09 4:02:09 p. m. GMT-07:00	43505	2019-02-09 23:02:09 UTC	Chihuahua	1497191	lucasama	2019-02-27 21:15:47 UTC	2019-05-02 16:51:35 UTC	research	CC-BY-NC	https://www.inaturalist.org/observations/20813394	https://static.inaturalist.org/photos/32101646/medium.jpeg?1551302159	NA	NA	NA	5	0	FALSE	2	Unnamed Road, La Noria de San Antonio, Sin., México	23.5061	-106.317	NA	NA	NA	FALSE	gps	gps	Mexico	lion's ear	Leonotis nepetifolia	Bola africana del rey	Plantae	141634	Jordan_Golubov	S	S	S	S	S
20823007	2018/12/17 12:09 PM MST	43451	2018-12-17 19:09:00 UTC	Arizona	65660	eric_hough	2019-02-28 06:13:18 UTC	2020-01-20 19:53:14 UTC	research	CC-BY-NC	https://www.inaturalist.org/observations/20823007	https://static.inaturalist.org/photos/32118314/medium.jpg?1551334165	NA	NA	NA	0	0	FALSE	NA	Sendero arriba de Arroyo Uvulama, Sierra de Álamos, Sonora, Mexico	27.0067	-108.981	1000	NA	NA	FALSE	NA	NA	Mexico	Bola africana del rey	Leonotis nepetifolia	Bola africana del rey	Plantae	141634	Jordan_Golubov	N	N	S	S	N
20841921	2019-02-28 4:35:06 p. m. GMT-07:00	43524	2019-02-28 23:35:06 UTC	Arizona	1500042	enrique108	2019-03-01 01:56:40 UTC	2019-05-02 16:50:53 UTC	research	NA	https://www.inaturalist.org/observations/20841921	https://static.inaturalist.org/photos/32151615/medium.jpeg?1551405409	NA	NA	NA	3	0	FALSE	2	Mazatlán, Sin., México	23.2439	-106.235	NA	NA	NA	FALSE	gps	gps	Mexico	lion's ear	Leonotis nepetifolia	Bola africana del rey	Plantae	141634	Jordan_Golubov	N	S	S	N	S
20842336	2019-02-28 8:37:44 AM CST	43524	2019-02-28 14:37:44 UTC	Central Time (US & Canada)	1455670	sigefo	2019-03-01 02:22:04 UTC	2019-05-02 16:51:31 UTC	research	NA	https://www.inaturalist.org/observations/20842336	https://static.inaturalist.org/photos/32152390/medium.jpeg?1551406927	NA	NA	NA	2	0	FALSE	2	Chilcuautla, MX-HI, MX	20.2898	-99.2447	NA	NA	NA	FALSE	gps	gps	Mexico	lion's ear	Leonotis nepetifolia	Bola africana del rey	Plantae	141634	Jordan_Golubov	S	NS	S	S	NS
20854070	2019/01/18 9:35 AM CST	43483	2019-01-18 15:35:00 UTC	Guadalajara	33274	miguel_l_cuellar	2019-03-01 17:02:39 UTC	2019-05-02 16:50:53 UTC	research	NA	https://www.inaturalist.org/observations/20854070	https://static.inaturalist.org/photos/32172338/medium.jpeg?1551459735	NA	NA	NA	2	0	FALSE	NA	Zapopan, Jal., México	20.7008	-103.448	31	NA	NA	FALSE	NA	NA	Mexico	lion's ear	Leonotis nepetifolia	Bola africana del rey	Plantae	141634	Jordan_Golubov	N	N	S	S	S
20866175	2019-02-23 1:51:34 p. m. CST	43519	2019-02-23 19:51:34 UTC	Central Time (US & Canada)	583810	crisclat	2019-03-02 01:44:45 UTC	2019-05-02 16:50:54 UTC	research	NA	https://www.inaturalist.org/observations/20866175	https://static.inaturalist.org/photos/32193184/medium.jpeg?1551491116	NA	NA	NA	4	0	FALSE	2	Unnamed Road, Hidalgo, México	20.4675	-99.6475	NA	NA	NA	FALSE	gps	gps	Mexico	lion's ear	Leonotis nepetifolia	Bola africana del rey	Plantae	141634	Jordan_Golubov	N	S	S	S	S
20880765	2019/03/01 10:09 AM CST	43525	2019-03-01 16:09:00 UTC	Mexico City	1215480	joelgr	2019-03-02 17:05:29 UTC	2019-05-02 16:46:39 UTC	research	CC-BY-NC	https://www.inaturalist.org/observations/20880765	https://static.inaturalist.org/photos/32217924/medium.jpeg?1551546296	NA	NA	NA	2	0	FALSE	NA	La Otra Banda, Ciudad de México, CDMX, México	19.3344	-99.1956	NA	NA	NA	FALSE	NA	NA	Mexico	lion's ear	Leonotis nepetifolia	Bola africana del rey	Plantae	141634	Jordan_Golubov	S	NS	S	S	NS
20985118	2019-03-05 6:16:04 p. m. CST	43529	2019-03-05 12:16:04 UTC	Central Time (US & Canada)	1504381	gerardo126	2019-03-06 01:56:58 UTC	2019-05-02 16:46:31 UTC	research	NA	https://www.inaturalist.org/observations/20985118	https://static.inaturalist.org/photos/32409817/medium.jpeg?1551840292	NA	NA	NA	3	0	FALSE	2	Malinalco, MX-MX, MX	18.9222	-99.4862	NA	NA	NA	FALSE	gps	gps	Mexico	lion's ear	Leonotis nepetifolia	Bola africana del rey	Plantae	141634	Jordan_Golubov	S	S	S	S	NS
21004029	Sat Mar 02 2019 18:48:23 GMT-0600 (CST)	43526	2019-03-03 00:48:23 UTC	Mexico City	423233	vegapaez	2019-03-06 20:09:01 UTC	2019-05-02 16:46:29 UTC	research	CC-BY-NC	https://www.inaturalist.org/observations/21004029	https://static.inaturalist.org/photos/32440053/medium.jpg?1551902979	NA	NA	NA	3	0	FALSE	3	Calle Presidente Simon Chaire 18, San José Iturbide, GTO, MX	21.0138	-100.393	24	NA	NA	FALSE	NA	NA	Mexico	lion's ear	Leonotis nepetifolia	Bola africana del rey	Plantae	141634	Jordan_Golubov	N	N	N	S	N
21135385	43534	43534	NA	American Samoa	1467881	mariana_zepeda	2019-03-11 03:14:25 UTC	2019-05-02 16:46:23 UTC	research	CC-BY-NC	https://www.inaturalist.org/observations/21135385	https://static.inaturalist.org/photos/32669812/medium.jpg?1552274070	NA	NA	NA	3	0	FALSE	2	Del Panteón, Estado de México, México	18.9539	-99.4696	11	NA	NA	FALSE	gps	gps	Mexico	lion's ear	Leonotis nepetifolia	Bola africana del rey	Plantae	141634	Jordan_Golubov	N	S	S	N	S
21140106	2019-02-18 2:07:54 p. m. CST	43514	2019-02-18 20:07:54 UTC	Mexico City	1122723	isaac_avalos	2019-03-11 07:25:07 UTC	2019-05-02 16:46:21 UTC	research	CC-BY-NC	https://www.inaturalist.org/observations/21140106	https://static.inaturalist.org/photos/32678255/medium.jpeg?1552289127	NA	NA	Planta herbácea robusta de porte alto. Flores pubescentes de color naranja. _x000D__x000D_ _x000D__x000D_ Usos: medicinal y ornamental._x000D__x000D_ _x000D__x000D_ Hábitat: zonas de elevada perturbación (vegetación secundaria) a la orilla de caminos cerca de viviendas. Se considera una maleza._x000D__x000D_ _x000D__x000D_ Estatus: especie exótica, oriunda de África. Potencialmente invasiva.	3	0	FALSE	2	Cuauhtémoc 405, San Martin, 52440 Malinalco, Méx., México	18.9425	-99.5028	NA	NA	NA	FALSE	gps	gps	Mexico	lion's ear	Leonotis nepetifolia	Bola africana del rey	Plantae	141634	Jordan_Golubov	N	S	S	N	N
21166832	2019-03-09 12:21:32 p. m. CST	43533	2019-03-09 18:21:32 UTC	Mexico City	19013	martinsv	2019-03-12 02:35:02 UTC	2019-05-02 16:46:21 UTC	research	CC-BY-SA	https://www.inaturalist.org/observations/21166832	https://static.inaturalist.org/photos/32717462/medium.jpeg?1552358110	NA	NA	NA	2	0	FALSE	2	Camino de Sta. Teresa 470, Jardines en la Montaña, 14210 Ciudad de México, CDMX, México	19.295	-99.1967	NA	NA	NA	FALSE	gps	gps	Mexico	lion's ear	Leonotis nepetifolia	Bola africana del rey	Plantae	141634	Jordan_Golubov	S	N	S	S	S
21277169	Fri Mar 15 2019 21:32:30 GMT-0700 (PDT)	43539	2019-03-16 04:32:30 UTC	Pacific Time (US & Canada)	851139	aboulenein	2019-03-16 04:33:02 UTC	2019-05-02 16:46:19 UTC	research	NA	https://www.inaturalist.org/observations/21277169	https://static.inaturalist.org/photos/33000618/medium.png?1552864025	NA	NA	NA	2	0	FALSE	3	68444, San Juan Bautista Tuxtepec, OAX, MX	18.0266	-96.1958	115462	NA	NA	FALSE	NA	NA	Mexico	lion's ear	Leonotis nepetifolia	Bola africana del rey	Plantae	141634	Jordan_Golubov	N	S	S	N	S
21287721	2019-03-16 9:56:49 AM CST	43540	2019-03-16 09:56:49 UTC	UTC	1530720	vale32	2019-03-16 15:56:50 UTC	2019-05-02 16:46:14 UTC	research	NA	https://www.inaturalist.org/observations/21287721	https://static.inaturalist.org/photos/32916054/medium.jpeg?1552751827	NA	NA	NA	3	0	FALSE	2	Monte de Afayao 1572A, Jardines en la Montaña, 14210 Ciudad de México, CDMX, México	19.2966	-99.2012	7	NA	NA	FALSE	NA	NA	Mexico	lion's ear	Leonotis nepetifolia	Bola africana del rey	Plantae	141634	Jordan_Golubov	N	S	S	N	S
21332310	Sun Mar 17 2019 14:47:10 GMT-0600 (CST)	43541	2019-03-17 20:47:10 UTC	Central America	1509802	yoloruv	2019-03-17 20:47:24 UTC	2019-05-02 16:46:15 UTC	research	CC-BY-NC	https://www.inaturalist.org/observations/21332310	https://static.inaturalist.org/photos/32991152/medium.jpg?1552855655	NA	NA	NA	2	0	FALSE	3	Yahualica de González Gallo, Yahualica de González Gallo, JAL, MX	21.1737	-102.87	32	NA	NA	FALSE	NA	NA	Mexico	lion's ear	Leonotis nepetifolia	Bola africana del rey	Plantae	141634	Jordan_Golubov	S	S	S	N	S
21375971	Mon Mar 18 2019 12:02:28 GMT-0600 (CST)	43542	2019-03-18 18:02:28 UTC	Guadalajara	1454698	omarlopez99	2019-03-19 02:08:50 UTC	2019-05-02 16:46:16 UTC	research	CC-BY-NC	https://www.inaturalist.org/observations/21375971	https://static.inaturalist.org/photos/33064733/medium.jpg?1552961367	NA	NA	NA	2	0	FALSE	3	Arandas, MX-JA, MX	20.6563	-102.248	32	NA	NA	FALSE	NA	NA	Mexico	lion's ear	Leonotis nepetifolia	Bola africana del rey	Plantae	141634	Jordan_Golubov	N	N	S	S	N
21548998	2019/02/05 2:18 PM HST	43501	2019-02-06 00:18:00 UTC	Hawaii	523033	opuntia24	2019-03-24 09:10:13 UTC	2019-03-24 16:07:01 UTC	research	CC-BY-NC	https://www.inaturalist.org/observations/21548998	https://static.inaturalist.org/photos/33348120/medium.jpg?1553409020	NA	NA	NA	1	0	FALSE	NA	C.U., Ciudad de México, CDMX, México	19.3194	-99.1937	8	NA	NA	FALSE	NA	NA	Mexico	bola del rey	Leonotis nepetifolia	Bola africana del rey	Plantae	141634	Jordan_Golubov	S	S	S	S	S
21582531	Thu Mar 21 2019 18:07:48 GMT-0700 (GMT-7)	43545	2019-03-22 01:07:48 UTC	Arizona	857126	sbyers	2019-03-25 02:14:54 UTC	2019-05-02 16:45:39 UTC	research	NA	https://www.inaturalist.org/observations/21582531	https://static.inaturalist.org/photos/33407089/medium.jpg?1553480281	NA	NA	NA	3	0	FALSE	3	Mulegé, MX-BS, MX	27.2829	-112.899	5	NA	NA	FALSE	NA	NA	Mexico	lion's ear	Leonotis nepetifolia	Bola africana del rey	Plantae	141634	Jordan_Golubov	S	S	S	N	S
21600183	Wed Feb 06 2019 10:03:02 GMT-0600 (CST)	43502	2019-02-06 16:03:02 UTC	Mexico City	398099	siruki	2019-03-25 16:22:48 UTC	2019-05-02 16:45:07 UTC	research	CC-BY-NC	https://www.inaturalist.org/observations/21600183	https://static.inaturalist.org/photos/33436067/medium.jpg?1553530974	NA	NA	NA	4	0	FALSE	3	Morelia, Morelia, MICH, MX	19.6965	-101.139	45	NA	NA	FALSE	NA	NA	Mexico	lion's ear	Leonotis nepetifolia	Bola africana del rey	Plantae	141634	Jordan_Golubov	N	S	S	N	N
21641083	Tue Mar 26 2019 14:25:45 GMT-0600 (CST)	43550	2019-03-26 20:25:45 UTC	Central America	1453731	nadia67	2019-03-26 20:25:49 UTC	2019-05-02 16:45:10 UTC	research	NA	https://www.inaturalist.org/observations/21641083	https://static.inaturalist.org/photos/33503949/medium.jpg?1553631965	NA	NA	NA	3	0	FALSE	3	Coyoacán, MX-DF, MX	19.3146	-99.1984	89	NA	NA	FALSE	NA	NA	Mexico	lion's ear	Leonotis nepetifolia	Bola africana del rey	Plantae	141634	Jordan_Golubov	N	N	S	S	N
21794766	Sat Mar 30 2019 14:12:00 GMT-0600 (CST)	43554	2019-03-31 00:12:00 UTC	Hawaii	1050706	jeronimor	2019-03-30 20:12:03 UTC	2019-05-02 16:44:56 UTC	research	NA	https://www.inaturalist.org/observations/21794766	https://static.inaturalist.org/photos/33759158/medium.jpg?1553976763	NA	NA	NA	3	0	FALSE	3	Texcoco, MX-MX, MX	19.4961	-98.8216	8	NA	NA	FALSE	NA	NA	Mexico	lion's ear	Leonotis nepetifolia	Bola africana del rey	Plantae	141634	Jordan_Golubov	S	N	N	S	N
21837811	Sun Mar 31 2019 11:02:16 GMT-0600 (CST)	43555	2019-03-31 11:02:16 UTC	UTC	1564890	aneth1	2019-03-31 18:44:47 UTC	2019-05-02 16:44:58 UTC	research	NA	https://www.inaturalist.org/observations/21837811	https://static.inaturalist.org/photos/33829981/medium.jpg?1554057967	NA	NA	Dominio: Eukarya _x000D__x000D_ Reino: Plantae_x000D__x000D_ Orden:Lamiales_x000D__x000D_ Familia:Lamiaceae_x000D__x000D_ Género:Leonotis_x000D__x000D_ Especie:Leonotis nepetifolia	2	0	FALSE	3	Calle José Santos Degollado 1280, Guadalajara, JAL, MX	20.6354	-103.322	10	NA	NA	FALSE	NA	NA	Mexico	lion's ear	Leonotis nepetifolia	Bola africana del rey	Plantae	141634	Jordan_Golubov	N	S	S	N	N
21865791	Sat Mar 30 2019 12:31:20 GMT-0700 (GMT-7)	43554	2019-03-30 19:31:20 UTC	Arizona	238859	rafas-lara_tutor	2019-04-01 06:22:38 UTC	2019-05-02 16:44:51 UTC	research	NA	https://www.inaturalist.org/observations/21865791	https://static.inaturalist.org/photos/33875696/medium.jpg?1554099771	NA	NA	NA	4	0	FALSE	3	Río El Cuchijaqui, Alamos, SON, MX	27.0051	-108.785	6	NA	NA	FALSE	NA	NA	Mexico	lion's ear	Leonotis nepetifolia	Bola africana del rey	Plantae	141634	Jordan_Golubov	N	S	S	S	S
21927155	2017/08/30 1:55 PM CDT	42977	2017-08-30 18:55:00 UTC	Mexico City	524852	aimee-estrada	2019-04-02 23:35:20 UTC	2019-12-11 21:35:09 UTC	research	NA	https://www.inaturalist.org/observations/21927155	https://static.inaturalist.org/photos/33978866/medium.jpeg?1554248107	NA	NA	NA	3	0	FALSE	NA	sendero ecológico cch sur	19.3127	-99.198	206	NA	NA	FALSE	NA	NA	Mexico	lion's ear	Leonotis nepetifolia	Bola africana del rey	Plantae	141634	Jordan_Golubov	N	S	S	N	N
22102847	2019-02-16 4:53:54 p. m. CST	43512	2019-02-16 22:53:54 UTC	Mexico City	316839	omards	2019-04-06 18:45:28 UTC	2019-05-02 16:44:39 UTC	research	CC-BY-NC	https://www.inaturalist.org/observations/22102847	https://static.inaturalist.org/photos/34215159/medium.jpeg?1554576340	NA	NA	NA	3	0	FALSE	2	Huejutla de Reyes - Pachuca, Hidalgo, México	20.4097	-98.7056	NA	NA	NA	FALSE	gps	gps	Mexico	lion's ear	Leonotis nepetifolia	Bola africana del rey	Plantae	141634	Jordan_Golubov	S	N	N	S	N
22118102	2019-01-13 2:06:37 PM CST	43478	2019-01-13 14:06:37 UTC	UTC	1400935	benhenkel	2019-04-07 00:06:05 UTC	2019-12-01 18:26:36 UTC	research	CC-BY-NC	https://www.inaturalist.org/observations/22118102	https://static.inaturalist.org/photos/34239405/medium.jpeg?1554595567	NA	NA	NA	4	0	FALSE	2	Oaxaca, MX	17.0406	-96.5162	10	NA	NA	FALSE	NA	NA	Mexico	Bola africana del rey	Leonotis nepetifolia	Bola africana del rey	Plantae	141634	Jordan_Golubov	S	S	S	N	S
22197458	2019-04-07 4:46:34 p.m. GMT-05:00	43562	2019-04-07 21:46:34 UTC	Bogota	1389004	hectormanuelzamoramendieta	2019-04-08 16:13:22 UTC	2019-05-02 16:44:27 UTC	research	CC-BY-NC	https://www.inaturalist.org/observations/22197458	https://static.inaturalist.org/photos/34369103/medium.jpeg?1554740006	NA	NA	NA	2	0	FALSE	2	San Ignacio, MX-SI, MX	23.7654	-106.698	175	NA	NA	FALSE	gps	gps	Mexico	lion's ear	Leonotis nepetifolia	Bola africana del rey	Plantae	141634	Jordan_Golubov	N	N	N	S	N
22234976	2019/04/01 3:41 PM EDT	43556	2019-04-01 19:41:00 UTC	Eastern Time (US & Canada)	416201	jem9redwood	2019-04-09 13:29:33 UTC	2019-05-02 16:44:26 UTC	research	CC-BY-NC	https://www.inaturalist.org/observations/22234976	https://static.inaturalist.org/photos/34431781/medium.jpeg?1554816565	NA	NA	NA	2	0	FALSE	NA	Centro, Zona Centro, San Miguel de Allende, Gto., Mexico	20.9039	-100.74	NA	NA	NA	FALSE	NA	NA	Mexico	lion's ear	Leonotis nepetifolia	Bola africana del rey	Plantae	141634	Jordan_Golubov	N	N	N	S	N
22327395	Tue Apr 09 2019 17:58:55 GMT-0500 (CDT)	43564	2019-04-09 17:58:55 UTC	UTC	1567639	fernanda135	2019-04-11 15:33:04 UTC	2019-05-02 16:44:18 UTC	research	NA	https://www.inaturalist.org/observations/22327395	https://static.inaturalist.org/photos/34580100/medium.jpg?1554996821	NA	NA	NA	2	0	FALSE	3	Universidad Nacional Autonoma de Mexico Colegio de Ciencias y Humanidades Plantel Sur, Ciudad de México, CDMX, MX	19.3129	-99.1979	5	NA	NA	FALSE	NA	NA	Mexico	lion's ear	Leonotis nepetifolia	Bola africana del rey	Plantae	141634	Jordan_Golubov	N	N	N	S	N
22350805	2019-04-11 12:13:20 PM GMT-06:00	43566	2019-04-11 18:13:20 UTC	Central America	1311453	yesy11	2019-04-12 00:27:48 UTC	2019-05-14 01:08:21 UTC	research	CC-BY-NC	https://www.inaturalist.org/observations/22350805	https://static.inaturalist.org/photos/34616502/medium.jpeg?1555028871	NA	NA	NA	3	0	FALSE	2	Unnamed Road, Sinaloa, México	23.9907	-106.688	NA	NA	NA	FALSE	gps	gps	Mexico	lion's ear	Leonotis nepetifolia	Bola africana del rey	Plantae	141634	Jordan_Golubov	N	N	S	N	N
22359280	2019-04-11 10:42:49 a.m. GMT-06:00	43566	2019-04-11 16:42:49 UTC	Central America	1573410	melissajazmin	2019-04-12 05:02:38 UTC	2019-05-02 16:44:04 UTC	research	NA	https://www.inaturalist.org/observations/22359280	https://static.inaturalist.org/photos/34645234/medium.jpeg?1555078973	NA	NA	NA	4	0	FALSE	2	Francisco Padre Millán, Elota, Sin., México	23.9698	-106.711	176	NA	NA	FALSE	gps	gps	Mexico	lion's ear	Leonotis nepetifolia	Bola africana del rey	Plantae	141634	Jordan_Golubov	N	S	S	N	S
22369747	2019-04-11 10:42:26 AM GMT-06:00	43566	2019-04-11 16:42:26 UTC	Central America	1305984	sugeyalejandracota	2019-04-12 14:49:59 UTC	2019-05-02 16:44:03 UTC	research	CC-BY-NC	https://www.inaturalist.org/observations/22369747	https://static.inaturalist.org/photos/34646551/medium.jpeg?1555080603	NA	NA	NA	3	0	FALSE	2	Unnamed Road, Elota, Sin., México	23.9761	-106.715	1052	NA	NA	FALSE	gps	gps	Mexico	lion's ear	Leonotis nepetifolia	Bola africana del rey	Plantae	141634	Jordan_Golubov	N	S	S	N	S
22369790	2019-04-11 10:42:12 AM GMT-06:00	43566	2019-04-11 16:42:12 UTC	Central America	1305984	sugeyalejandracota	2019-04-12 14:51:31 UTC	2019-05-02 16:44:01 UTC	research	CC-BY-NC	https://www.inaturalist.org/observations/22369790	https://static.inaturalist.org/photos/34646617/medium.jpeg?1555080694	NA	NA	NA	2	0	FALSE	2	Unnamed Road, Elota, Sin., México	23.9737	-106.709	526	NA	NA	FALSE	gps	gps	Mexico	lion's ear	Leonotis nepetifolia	Bola africana del rey	Plantae	141634	Jordan_Golubov	N	N	S	S	S
22370118	2019-04-11 12:12:19 PM GMT-06:00	43566	2019-04-11 18:12:19 UTC	Central America	1305973	kathialerma	2019-04-12 15:02:38 UTC	2019-05-02 16:44:01 UTC	research	CC-BY-NC	https://www.inaturalist.org/observations/22370118	https://static.inaturalist.org/photos/34647091/medium.jpeg?1555081367	NA	NA	NA	3	0	FALSE	2	Unnamed Road, Sinaloa, México	23.9907	-106.688	NA	NA	NA	FALSE	gps	gps	Mexico	lion's ear	Leonotis nepetifolia	Bola africana del rey	Plantae	141634	Jordan_Golubov	N	N	S	N	N
22370239	2019-04-11 12:13:02 PM GMT-06:00	43566	2019-04-11 18:13:02 UTC	Central America	1539464	denisse22	2019-04-12 15:06:45 UTC	2019-05-02 16:42:33 UTC	research	NA	https://www.inaturalist.org/observations/22370239	https://static.inaturalist.org/photos/34647296/medium.jpeg?1555081610	NA	NA	NA	3	0	FALSE	2	Culiacán, Elota, Sin., México	23.9742	-106.712	526	NA	NA	FALSE	gps	gps	Mexico	lion's ear	Leonotis nepetifolia	Bola africana del rey	Plantae	141634	Jordan_Golubov	N	N	S	N	N
22377319	2019-04-11 10:42:15 AM GMT-06:00	43566	2019-04-11 16:42:15 UTC	Central America	1539509	zuleyka-vaz19	2019-04-12 17:58:53 UTC	2019-05-02 16:42:33 UTC	research	CC-BY-NC	https://www.inaturalist.org/observations/22377319	https://static.inaturalist.org/photos/34658025/medium.jpeg?1555091939	NA	NA	NA	3	0	FALSE	2	Unnamed Road, Sinaloa, México	23.9642	-106.709	NA	NA	NA	FALSE	gps	gps	Mexico	lion's ear	Leonotis nepetifolia	Bola africana del rey	Plantae	141634	Jordan_Golubov	N	S	S	N	S
22377399	2019-04-11 10:42:35 AM GMT-06:00	43566	2019-04-11 16:42:35 UTC	Central America	1539509	zuleyka-vaz19	2019-04-12 17:59:37 UTC	2019-05-02 16:42:34 UTC	research	CC-BY-NC	https://www.inaturalist.org/observations/22377399	https://static.inaturalist.org/photos/34658063/medium.jpeg?1555091980	NA	NA	NA	3	0	FALSE	2	Unnamed Road, Sinaloa, México	23.9642	-106.709	NA	NA	NA	FALSE	gps	gps	Mexico	lion's ear	Leonotis nepetifolia	Bola africana del rey	Plantae	141634	Jordan_Golubov	N	S	S	N	S
22377886	2019-04-11 10:45:10 AM GMT-06:00	43566	2019-04-11 16:45:10 UTC	Central America	1539464	denisse22	2019-04-12 18:10:43 UTC	2019-05-02 16:42:35 UTC	research	NA	https://www.inaturalist.org/observations/22377886	https://static.inaturalist.org/photos/34658728/medium.jpeg?1555092647	NA	NA	NA	3	0	FALSE	2	Guasave, Elota, Sin., México	23.9661	-106.711	526	NA	NA	FALSE	gps	gps	Mexico	lion's ear	Leonotis nepetifolia	Bola africana del rey	Plantae	141634	Jordan_Golubov	S	S	S	N	S
22377941	2019-04-11 10:44:02 AM GMT-06:00	43566	2019-04-11 16:44:02 UTC	Central America	1539464	denisse22	2019-04-12 18:12:12 UTC	2019-05-02 16:42:37 UTC	research	NA	https://www.inaturalist.org/observations/22377941	https://static.inaturalist.org/photos/34658825/medium.jpeg?1555092736	NA	NA	NA	3	0	FALSE	2	Culiacán, Elota, Sin., México	23.9726	-106.712	526	NA	NA	FALSE	gps	gps	Mexico	lion's ear	Leonotis nepetifolia	Bola africana del rey	Plantae	141634	Jordan_Golubov	N	N	S	S	S
22378760	2019-04-11 10:42:49 a.m. GMT-06:00	43566	2019-04-11 16:42:49 UTC	Central America	1573410	melissajazmin	2019-04-12 18:34:57 UTC	2019-05-02 16:42:46 UTC	research	NA	https://www.inaturalist.org/observations/22378760	https://static.inaturalist.org/photos/34660180/medium.jpeg?1555094102	NA	NA	NA	3	0	FALSE	2	Culiacán, Elota, Sin., México	23.9697	-106.711	44	NA	NA	FALSE	gps	gps	Mexico	lion's ear	Leonotis nepetifolia	Bola africana del rey	Plantae	141634	Jordan_Golubov	N	S	S	N	S
22378902	2019-04-11 12:10:11 PM GMT-06:00	43566	2019-04-11 18:10:11 UTC	Central America	1539509	zuleyka-vaz19	2019-04-12 18:38:33 UTC	2019-05-02 16:42:47 UTC	research	CC-BY-NC	https://www.inaturalist.org/observations/22378902	https://static.inaturalist.org/photos/34660354/medium.jpeg?1555094318	NA	NA	NA	3	0	FALSE	2	Unnamed Road, Sinaloa, México	23.9908	-106.688	NA	NA	NA	FALSE	gps	gps	Mexico	lion's ear	Leonotis nepetifolia	Bola africana del rey	Plantae	141634	Jordan_Golubov	N	N	S	N	N
22379152	2019-04-11 12:12:16 p.m. GMT-05:00	43566	2019-04-11 17:12:16 UTC	Bogota	1524970	miguel-lopez19	2019-04-12 18:44:07 UTC	2019-05-02 16:42:48 UTC	research	CC-BY-NC	https://www.inaturalist.org/observations/22379152	https://static.inaturalist.org/photos/34660668/medium.jpeg?1555094651	NA	NA	NA	3	0	FALSE	2	Francisco Padre Millán, Elota, Sin., México	23.9696	-106.712	349	NA	NA	FALSE	gps	gps	Mexico	lion's ear	Leonotis nepetifolia	Bola africana del rey	Plantae	141634	Jordan_Golubov	N	N	S	N	N
22500809	2019/04/14 9:14 AM MDT	43569	2019-04-14 15:14:00 UTC	Mazatlan	1206802	egodaz	2019-04-15 03:39:19 UTC	2019-05-02 16:42:56 UTC	research	CC-BY-NC	https://www.inaturalist.org/observations/22500809	https://static.inaturalist.org/photos/34858661/medium.jpeg?1555299231	NA	NA	NA	3	0	FALSE	NA	Sin Referencia, Tepic, Nay., México	21.4739	-104.851	50	NA	NA	FALSE	NA	NA	Mexico	lion's ear	Leonotis nepetifolia	Bola africana del rey	Plantae	141634	Jordan_Golubov	N	N	S	N	N
22666134	2019-04-11 12:19:02 p. m. GMT-06:00	43566	2019-04-11 18:19:02 UTC	Central America	1338481	irangarciazamora	2019-04-18 17:34:05 UTC	2019-05-02 16:42:52 UTC	research	CC-BY-NC	https://www.inaturalist.org/observations/22666134	https://static.inaturalist.org/photos/35119532/medium.jpeg?1555608861	NA	NA	NA	3	0	FALSE	2	Unnamed Road, Elota, Sin., México	23.9741	-106.714	44	NA	NA	FALSE	gps	gps	Mexico	lion's ear	Leonotis nepetifolia	Bola africana del rey	Plantae	141634	Jordan_Golubov	S	S	S	N	S
22694595	2017/12/24 6:28 PM CST	43093	2017-12-25 00:28:00 UTC	Mexico City	1104247	orlandoespinola	2019-04-19 06:25:55 UTC	2019-05-05 08:20:03 UTC	research	CC-BY-NC	https://www.inaturalist.org/observations/22694595	https://static.inaturalist.org/photos/35167386/medium.jpeg?1555655111	NA	NA	NA	4	0	FALSE	NA	Victoria, Gto., México	21.4391	-100.214	NA	NA	NA	FALSE	NA	NA	Mexico	bola del rey	Leonotis nepetifolia	Bola africana del rey	Plantae	141634	Jordan_Golubov	N	S	S	N	S
22789862	2019-04-20 7:50:03 p. m. GMT-05:00	43575	2019-04-20 12:50:03 UTC	Bogota	1641289	jorge397	2019-04-21 00:54:34 UTC	2019-05-02 16:43:01 UTC	research	NA	https://www.inaturalist.org/observations/22789862	https://static.inaturalist.org/photos/35319063/medium.jpeg?1555808082	NA	NA	NA	3	0	FALSE	2	Cda. Zoquiaque, Santa Cruz Xochitepec, Ciudad de México, CDMX, México	19.2561	-99.1396	4	NA	NA	FALSE	NA	NA	Mexico	lion's ear	Leonotis nepetifolia	Bola africana del rey	Plantae	141634	Jordan_Golubov	S	S	S	S	N
22852430	Sun Apr 21 2019 18:57:36 GMT-0500 (CDT)	43576	2019-04-21 23:57:36 UTC	Central Time (US & Canada)	28128	omarpelusa	2019-04-22 00:02:31 UTC	2019-05-02 16:43:03 UTC	research	CC-BY-NC	https://www.inaturalist.org/observations/22852430	https://static.inaturalist.org/photos/35421203/medium.jpg?1555891356	NA	NA	NA	4	0	FALSE	3	Cadereyta de Montes, Cadereyta de Montes, QRO, MX	20.6832	-99.8019	68	NA	NA	FALSE	NA	NA	Mexico	lion's ear	Leonotis nepetifolia	Bola africana del rey	Plantae	141634	Jordan_Golubov	N	S	S	N	N
22867886	2019/04/13 2:14 PM CDT	43568	2019-04-13 19:14:00 UTC	Mexico City	46681	cris-tzabcan	2019-04-22 05:26:20 UTC	2019-05-02 16:43:06 UTC	research	NA	https://www.inaturalist.org/observations/22867886	https://static.inaturalist.org/photos/35442169/medium.jpeg?1555906185	NA	NA	NA	3	0	FALSE	NA	Hidalgo, MX	20.4682	-98.7113	584	obscured	NA	TRUE	NA	NA	Mexico	lion's ear	Leonotis nepetifolia	Bola africana del rey	Plantae	141634	Jordan_Golubov	S	S	S	N	S
22867887	2019/04/13 2:14 PM CDT	43568	2019-04-13 19:14:00 UTC	Mexico City	46681	cris-tzabcan	2019-04-22 05:26:20 UTC	2019-05-02 16:43:21 UTC	research	NA	https://www.inaturalist.org/observations/22867887	https://static.inaturalist.org/photos/35442204/medium.jpeg?1555906215	NA	NA	NA	3	0	FALSE	NA	Hidalgo, MX	20.5268	-98.6591	584	obscured	NA	TRUE	NA	NA	Mexico	lion's ear	Leonotis nepetifolia	Bola africana del rey	Plantae	141634	Jordan_Golubov	S	N	N	N	NS
22867891	2019/04/13 2:18 PM CDT	43568	2019-04-13 19:18:00 UTC	Mexico City	46681	cris-tzabcan	2019-04-22 05:26:22 UTC	2019-05-02 16:43:08 UTC	research	NA	https://www.inaturalist.org/observations/22867891	https://static.inaturalist.org/photos/35442275/medium.jpeg?1555906294	NA	NA	NA	4	0	FALSE	NA	Hidalgo, MX	20.5215	-98.6711	584	obscured	NA	TRUE	NA	NA	Mexico	lion's ear	Leonotis nepetifolia	Bola africana del rey	Plantae	141634	Jordan_Golubov	N	N	S	N	S
22886726	2019/04/21 8:50 AM CDT	43576	2019-04-21 13:50:00 UTC	Mexico City	9345	roberto_arreola	2019-04-22 15:54:38 UTC	2019-05-02 16:43:09 UTC	research	NA	https://www.inaturalist.org/observations/22886726	https://static.inaturalist.org/photos/35475076/medium.jpeg?1555948201	NA	NA	NA	2	0	FALSE	NA	Parque Nacional Bosque del Pedregal, Ciudad de México, CDMX, México	19.2879	-99.1932	2	NA	NA	FALSE	NA	NA	Mexico	lion's ear	Leonotis nepetifolia	Bola africana del rey	Plantae	141634	Jordan_Golubov	N	N	N	S	N
22949158	2019-04-11 10:44:01 a.m. GMT-05:00	43566	2019-04-11 15:44:01 UTC	Bogota	1524970	miguel-lopez19	2019-04-23 17:06:14 UTC	2019-05-02 16:41:23 UTC	research	CC-BY-NC	https://www.inaturalist.org/observations/22949158	https://static.inaturalist.org/photos/35573558/medium.jpeg?1556039177	NA	NA	NA	3	0	FALSE	2	Ing. Manuel Aguilar, Elota, Sin., México	23.9699	-106.712	349	NA	NA	FALSE	gps	gps	Mexico	lion's ear	Leonotis nepetifolia	Bola africana del rey	Plantae	141634	Jordan_Golubov	N	N	S	N	N
22949265	2019-04-11 10:43:53 a.m. GMT-05:00	43566	2019-04-11 15:43:53 UTC	Bogota	1524970	miguel-lopez19	2019-04-23 17:07:11 UTC	2019-05-02 16:41:16 UTC	research	CC-BY-NC	https://www.inaturalist.org/observations/22949265	https://static.inaturalist.org/photos/35573613/medium.jpeg?1556039234	NA	NA	NA	3	0	FALSE	2	Ing. Manuel Aguilar, Elota, Sin., México	23.9693	-106.712	698	NA	NA	FALSE	gps	gps	Mexico	lion's ear	Leonotis nepetifolia	Bola africana del rey	Plantae	141634	Jordan_Golubov	N	N	S	S	N
22118102	2019-01-13 2:06:37 PM CST	43478	2019-01-13 14:06:37 UTC	UTC	1400935	benhenkel	2019-04-07 00:06:05 UTC	2019-12-01 18:26:36 UTC	research	CC-BY-NC	https://www.inaturalist.org/observations/22118102	https://static.inaturalist.org/photos/34239405/medium.jpeg?1554595567	NA	NA	NA	4	0	FALSE	2	Oaxaca, MX	17.0406	-96.5162	10	NA	NA	FALSE	NA	NA	Mexico	Bola africana del rey	Leonotis nepetifolia	Bola africana del rey	Plantae	141634	JULIETA	N	S	S	S	S
22197458	2019-04-07 4:46:34 p.m. GMT-05:00	43562	2019-04-07 21:46:34 UTC	Bogota	1389004	hectormanuelzamoramendieta	2019-04-08 16:13:22 UTC	2019-05-02 16:44:27 UTC	research	CC-BY-NC	https://www.inaturalist.org/observations/22197458	https://static.inaturalist.org/photos/34369103/medium.jpeg?1554740006	NA	NA	NA	2	0	FALSE	2	San Ignacio, MX-SI, MX	23.7654	-106.698	175	NA	NA	FALSE	gps	gps	Mexico	lion's ear	Leonotis nepetifolia	Bola africana del rey	Plantae	141634	JULIETA	N	N	S	S	N
22234976	2019/04/01 3:41 PM EDT	43556	2019-04-01 19:41:00 UTC	Eastern Time (US & Canada)	416201	jem9redwood	2019-04-09 13:29:33 UTC	2019-05-02 16:44:26 UTC	research	CC-BY-NC	https://www.inaturalist.org/observations/22234976	https://static.inaturalist.org/photos/34431781/medium.jpeg?1554816565	NA	NA	NA	2	0	FALSE	NA	Centro, Zona Centro, San Miguel de Allende, Gto., Mexico	20.9039	-100.74	NA	NA	NA	FALSE	NA	NA	Mexico	lion's ear	Leonotis nepetifolia	Bola africana del rey	Plantae	141634	JULIETA	N	N	N	S	N
22327395	Tue Apr 09 2019 17:58:55 GMT-0500 (CDT)	43564	2019-04-09 17:58:55 UTC	UTC	1567639	fernanda135	2019-04-11 15:33:04 UTC	2019-05-02 16:44:18 UTC	research	NA	https://www.inaturalist.org/observations/22327395	https://static.inaturalist.org/photos/34580100/medium.jpg?1554996821	NA	NA	NA	2	0	FALSE	3	Universidad Nacional Autonoma de Mexico Colegio de Ciencias y Humanidades Plantel Sur, Ciudad de México, CDMX, MX	19.3129	-99.1979	5	NA	NA	FALSE	NA	NA	Mexico	lion's ear	Leonotis nepetifolia	Bola africana del rey	Plantae	141634	JULIETA	N	N	N	S	N
22350805	2019-04-11 12:13:20 PM GMT-06:00	43566	2019-04-11 18:13:20 UTC	Central America	1311453	yesy11	2019-04-12 00:27:48 UTC	2019-05-14 01:08:21 UTC	research	CC-BY-NC	https://www.inaturalist.org/observations/22350805	https://static.inaturalist.org/photos/34616502/medium.jpeg?1555028871	NA	NA	NA	3	0	FALSE	2	Unnamed Road, Sinaloa, México	23.9907	-106.688	NA	NA	NA	FALSE	gps	gps	Mexico	lion's ear	Leonotis nepetifolia	Bola africana del rey	Plantae	141634	JULIETA	N	N	S	N	N
22359280	2019-04-11 10:42:49 a.m. GMT-06:00	43566	2019-04-11 16:42:49 UTC	Central America	1573410	melissajazmin	2019-04-12 05:02:38 UTC	2019-05-02 16:44:04 UTC	research	NA	https://www.inaturalist.org/observations/22359280	https://static.inaturalist.org/photos/34645234/medium.jpeg?1555078973	NA	NA	NA	4	0	FALSE	2	Francisco Padre Millán, Elota, Sin., México	23.9698	-106.711	176	NA	NA	FALSE	gps	gps	Mexico	lion's ear	Leonotis nepetifolia	Bola africana del rey	Plantae	141634	JULIETA	N	S	S	N	S
22369747	2019-04-11 10:42:26 AM GMT-06:00	43566	2019-04-11 16:42:26 UTC	Central America	1305984	sugeyalejandracota	2019-04-12 14:49:59 UTC	2019-05-02 16:44:03 UTC	research	CC-BY-NC	https://www.inaturalist.org/observations/22369747	https://static.inaturalist.org/photos/34646551/medium.jpeg?1555080603	NA	NA	NA	3	0	FALSE	2	Unnamed Road, Elota, Sin., México	23.9761	-106.715	1052	NA	NA	FALSE	gps	gps	Mexico	lion's ear	Leonotis nepetifolia	Bola africana del rey	Plantae	141634	JULIETA	N	S	S	N	S
22369790	2019-04-11 10:42:12 AM GMT-06:00	43566	2019-04-11 16:42:12 UTC	Central America	1305984	sugeyalejandracota	2019-04-12 14:51:31 UTC	2019-05-02 16:44:01 UTC	research	CC-BY-NC	https://www.inaturalist.org/observations/22369790	https://static.inaturalist.org/photos/34646617/medium.jpeg?1555080694	NA	NA	NA	2	0	FALSE	2	Unnamed Road, Elota, Sin., México	23.9737	-106.709	526	NA	NA	FALSE	gps	gps	Mexico	lion's ear	Leonotis nepetifolia	Bola africana del rey	Plantae	141634	JULIETA	N	S	S	S	S
22370118	2019-04-11 12:12:19 PM GMT-06:00	43566	2019-04-11 18:12:19 UTC	Central America	1305973	kathialerma	2019-04-12 15:02:38 UTC	2019-05-02 16:44:01 UTC	research	CC-BY-NC	https://www.inaturalist.org/observations/22370118	https://static.inaturalist.org/photos/34647091/medium.jpeg?1555081367	NA	NA	NA	3	0	FALSE	2	Unnamed Road, Sinaloa, México	23.9907	-106.688	NA	NA	NA	FALSE	gps	gps	Mexico	lion's ear	Leonotis nepetifolia	Bola africana del rey	Plantae	141634	JULIETA	N	N	S	N	N
22370239	2019-04-11 12:13:02 PM GMT-06:00	43566	2019-04-11 18:13:02 UTC	Central America	1539464	denisse22	2019-04-12 15:06:45 UTC	2019-05-02 16:42:33 UTC	research	NA	https://www.inaturalist.org/observations/22370239	https://static.inaturalist.org/photos/34647296/medium.jpeg?1555081610	NA	NA	NA	3	0	FALSE	2	Culiacán, Elota, Sin., México	23.9742	-106.712	526	NA	NA	FALSE	gps	gps	Mexico	lion's ear	Leonotis nepetifolia	Bola africana del rey	Plantae	141634	JULIETA	N	N	S	N	N
22377319	2019-04-11 10:42:15 AM GMT-06:00	43566	2019-04-11 16:42:15 UTC	Central America	1539509	zuleyka-vaz19	2019-04-12 17:58:53 UTC	2019-05-02 16:42:33 UTC	research	CC-BY-NC	https://www.inaturalist.org/observations/22377319	https://static.inaturalist.org/photos/34658025/medium.jpeg?1555091939	NA	NA	NA	3	0	FALSE	2	Unnamed Road, Sinaloa, México	23.9642	-106.709	NA	NA	NA	FALSE	gps	gps	Mexico	lion's ear	Leonotis nepetifolia	Bola africana del rey	Plantae	141634	JULIETA	N	S	S	N	S
22377399	2019-04-11 10:42:35 AM GMT-06:00	43566	2019-04-11 16:42:35 UTC	Central America	1539509	zuleyka-vaz19	2019-04-12 17:59:37 UTC	2019-05-02 16:42:34 UTC	research	CC-BY-NC	https://www.inaturalist.org/observations/22377399	https://static.inaturalist.org/photos/34658063/medium.jpeg?1555091980	NA	NA	NA	3	0	FALSE	2	Unnamed Road, Sinaloa, México	23.9642	-106.709	NA	NA	NA	FALSE	gps	gps	Mexico	lion's ear	Leonotis nepetifolia	Bola africana del rey	Plantae	141634	JULIETA	N	S	S	N	S
22377886	2019-04-11 10:45:10 AM GMT-06:00	43566	2019-04-11 16:45:10 UTC	Central America	1539464	denisse22	2019-04-12 18:10:43 UTC	2019-05-02 16:42:35 UTC	research	NA	https://www.inaturalist.org/observations/22377886	https://static.inaturalist.org/photos/34658728/medium.jpeg?1555092647	NA	NA	NA	3	0	FALSE	2	Guasave, Elota, Sin., México	23.9661	-106.711	526	NA	NA	FALSE	gps	gps	Mexico	lion's ear	Leonotis nepetifolia	Bola africana del rey	Plantae	141634	JULIETA	N	S	S	N	S
22377941	2019-04-11 10:44:02 AM GMT-06:00	43566	2019-04-11 16:44:02 UTC	Central America	1539464	denisse22	2019-04-12 18:12:12 UTC	2019-05-02 16:42:37 UTC	research	NA	https://www.inaturalist.org/observations/22377941	https://static.inaturalist.org/photos/34658825/medium.jpeg?1555092736	NA	NA	NA	3	0	FALSE	2	Culiacán, Elota, Sin., México	23.9726	-106.712	526	NA	NA	FALSE	gps	gps	Mexico	lion's ear	Leonotis nepetifolia	Bola africana del rey	Plantae	141634	JULIETA	N	N	S	S	S
22378760	2019-04-11 10:42:49 a.m. GMT-06:00	43566	2019-04-11 16:42:49 UTC	Central America	1573410	melissajazmin	2019-04-12 18:34:57 UTC	2019-05-02 16:42:46 UTC	research	NA	https://www.inaturalist.org/observations/22378760	https://static.inaturalist.org/photos/34660180/medium.jpeg?1555094102	NA	NA	NA	3	0	FALSE	2	Culiacán, Elota, Sin., México	23.9697	-106.711	44	NA	NA	FALSE	gps	gps	Mexico	lion's ear	Leonotis nepetifolia	Bola africana del rey	Plantae	141634	JULIETA	N	S	S	N	S
22378902	2019-04-11 12:10:11 PM GMT-06:00	43566	2019-04-11 18:10:11 UTC	Central America	1539509	zuleyka-vaz19	2019-04-12 18:38:33 UTC	2019-05-02 16:42:47 UTC	research	CC-BY-NC	https://www.inaturalist.org/observations/22378902	https://static.inaturalist.org/photos/34660354/medium.jpeg?1555094318	NA	NA	NA	3	0	FALSE	2	Unnamed Road, Sinaloa, México	23.9908	-106.688	NA	NA	NA	FALSE	gps	gps	Mexico	lion's ear	Leonotis nepetifolia	Bola africana del rey	Plantae	141634	JULIETA	N	N	S	N	N
22379152	2019-04-11 12:12:16 p.m. GMT-05:00	43566	2019-04-11 17:12:16 UTC	Bogota	1524970	miguel-lopez19	2019-04-12 18:44:07 UTC	2019-05-02 16:42:48 UTC	research	CC-BY-NC	https://www.inaturalist.org/observations/22379152	https://static.inaturalist.org/photos/34660668/medium.jpeg?1555094651	NA	NA	NA	3	0	FALSE	2	Francisco Padre Millán, Elota, Sin., México	23.9696	-106.712	349	NA	NA	FALSE	gps	gps	Mexico	lion's ear	Leonotis nepetifolia	Bola africana del rey	Plantae	141634	JULIETA	N	S	S	N	N
22500809	2019/04/14 9:14 AM MDT	43569	2019-04-14 15:14:00 UTC	Mazatlan	1206802	egodaz	2019-04-15 03:39:19 UTC	2019-05-02 16:42:56 UTC	research	CC-BY-NC	https://www.inaturalist.org/observations/22500809	https://static.inaturalist.org/photos/34858661/medium.jpeg?1555299231	NA	NA	NA	3	0	FALSE	NA	Sin Referencia, Tepic, Nay., México	21.4739	-104.851	50	NA	NA	FALSE	NA	NA	Mexico	lion's ear	Leonotis nepetifolia	Bola africana del rey	Plantae	141634	JULIETA	N	N	S	N	N
22666134	2019-04-11 12:19:02 p. m. GMT-06:00	43566	2019-04-11 18:19:02 UTC	Central America	1338481	irangarciazamora	2019-04-18 17:34:05 UTC	2019-05-02 16:42:52 UTC	research	CC-BY-NC	https://www.inaturalist.org/observations/22666134	https://static.inaturalist.org/photos/35119532/medium.jpeg?1555608861	NA	NA	NA	3	0	FALSE	2	Unnamed Road, Elota, Sin., México	23.9741	-106.714	44	NA	NA	FALSE	gps	gps	Mexico	lion's ear	Leonotis nepetifolia	Bola africana del rey	Plantae	141634	JULIETA	S	S	S	N	S
22694595	2017/12/24 6:28 PM CST	43093	2017-12-25 00:28:00 UTC	Mexico City	1104247	orlandoespinola	2019-04-19 06:25:55 UTC	2019-05-05 08:20:03 UTC	research	CC-BY-NC	https://www.inaturalist.org/observations/22694595	https://static.inaturalist.org/photos/35167386/medium.jpeg?1555655111	NA	NA	NA	4	0	FALSE	NA	Victoria, Gto., México	21.4391	-100.214	NA	NA	NA	FALSE	NA	NA	Mexico	bola del rey	Leonotis nepetifolia	Bola africana del rey	Plantae	141634	JULIETA	N	S	S	N	S
22789862	2019-04-20 7:50:03 p. m. GMT-05:00	43575	2019-04-20 12:50:03 UTC	Bogota	1641289	jorge397	2019-04-21 00:54:34 UTC	2019-05-02 16:43:01 UTC	research	NA	https://www.inaturalist.org/observations/22789862	https://static.inaturalist.org/photos/35319063/medium.jpeg?1555808082	NA	NA	NA	3	0	FALSE	2	Cda. Zoquiaque, Santa Cruz Xochitepec, Ciudad de México, CDMX, México	19.2561	-99.1396	4	NA	NA	FALSE	NA	NA	Mexico	lion's ear	Leonotis nepetifolia	Bola africana del rey	Plantae	141634	JULIETA	S	S	S	S	S
22852430	Sun Apr 21 2019 18:57:36 GMT-0500 (CDT)	43576	2019-04-21 23:57:36 UTC	Central Time (US & Canada)	28128	omarpelusa	2019-04-22 00:02:31 UTC	2019-05-02 16:43:03 UTC	research	CC-BY-NC	https://www.inaturalist.org/observations/22852430	https://static.inaturalist.org/photos/35421203/medium.jpg?1555891356	NA	NA	NA	4	0	FALSE	3	Cadereyta de Montes, Cadereyta de Montes, QRO, MX	20.6832	-99.8019	68	NA	NA	FALSE	NA	NA	Mexico	lion's ear	Leonotis nepetifolia	Bola africana del rey	Plantae	141634	JULIETA	N	S	S	N	N
22867886	2019/04/13 2:14 PM CDT	43568	2019-04-13 19:14:00 UTC	Mexico City	46681	cris-tzabcan	2019-04-22 05:26:20 UTC	2019-05-02 16:43:06 UTC	research	NA	https://www.inaturalist.org/observations/22867886	https://static.inaturalist.org/photos/35442169/medium.jpeg?1555906185	NA	NA	NA	3	0	FALSE	NA	Hidalgo, MX	20.4682	-98.7113	584	obscured	NA	TRUE	NA	NA	Mexico	lion's ear	Leonotis nepetifolia	Bola africana del rey	Plantae	141634	JULIETA	S	S	S	S	S
22867887	2019/04/13 2:14 PM CDT	43568	2019-04-13 19:14:00 UTC	Mexico City	46681	cris-tzabcan	2019-04-22 05:26:20 UTC	2019-05-02 16:43:21 UTC	research	NA	https://www.inaturalist.org/observations/22867887	https://static.inaturalist.org/photos/35442204/medium.jpeg?1555906215	NA	NA	NA	3	0	FALSE	NA	Hidalgo, MX	20.5268	-98.6591	584	obscured	NA	TRUE	NA	NA	Mexico	lion's ear	Leonotis nepetifolia	Bola africana del rey	Plantae	141634	JULIETA	S	N	N	N	S
22867891	2019/04/13 2:18 PM CDT	43568	2019-04-13 19:18:00 UTC	Mexico City	46681	cris-tzabcan	2019-04-22 05:26:22 UTC	2019-05-02 16:43:08 UTC	research	NA	https://www.inaturalist.org/observations/22867891	https://static.inaturalist.org/photos/35442275/medium.jpeg?1555906294	NA	NA	NA	4	0	FALSE	NA	Hidalgo, MX	20.5215	-98.6711	584	obscured	NA	TRUE	NA	NA	Mexico	lion's ear	Leonotis nepetifolia	Bola africana del rey	Plantae	141634	JULIETA	N	S	S	N	S
22886726	2019/04/21 8:50 AM CDT	43576	2019-04-21 13:50:00 UTC	Mexico City	9345	roberto_arreola	2019-04-22 15:54:38 UTC	2019-05-02 16:43:09 UTC	research	NA	https://www.inaturalist.org/observations/22886726	https://static.inaturalist.org/photos/35475076/medium.jpeg?1555948201	NA	NA	NA	2	0	FALSE	NA	Parque Nacional Bosque del Pedregal, Ciudad de México, CDMX, México	19.2879	-99.1932	2	NA	NA	FALSE	NA	NA	Mexico	lion's ear	Leonotis nepetifolia	Bola africana del rey	Plantae	141634	JULIETA	N	N	N	S	N
22949158	2019-04-11 10:44:01 a.m. GMT-05:00	43566	2019-04-11 15:44:01 UTC	Bogota	1524970	miguel-lopez19	2019-04-23 17:06:14 UTC	2019-05-02 16:41:23 UTC	research	CC-BY-NC	https://www.inaturalist.org/observations/22949158	https://static.inaturalist.org/photos/35573558/medium.jpeg?1556039177	NA	NA	NA	3	0	FALSE	2	Ing. Manuel Aguilar, Elota, Sin., México	23.9699	-106.712	349	NA	NA	FALSE	gps	gps	Mexico	lion's ear	Leonotis nepetifolia	Bola africana del rey	Plantae	141634	JULIETA	N	N	S	N	N
22949265	2019-04-11 10:43:53 a.m. GMT-05:00	43566	2019-04-11 15:43:53 UTC	Bogota	1524970	miguel-lopez19	2019-04-23 17:07:11 UTC	2019-05-02 16:41:16 UTC	research	CC-BY-NC	https://www.inaturalist.org/observations/22949265	https://static.inaturalist.org/photos/35573613/medium.jpeg?1556039234	NA	NA	NA	3	0	FALSE	2	Ing. Manuel Aguilar, Elota, Sin., México	23.9693	-106.712	698	NA	NA	FALSE	gps	gps	Mexico	lion's ear	Leonotis nepetifolia	Bola africana del rey	Plantae	141634	JULIETA	N	NS	N	S	N
22118102	2019-01-13 2:06:37 PM CST	43478	2019-01-13 14:06:37 UTC	UTC	1400935	benhenkel	2019-04-07 00:06:05 UTC	2019-12-01 18:26:36 UTC	research	CC-BY-NC	https://www.inaturalist.org/observations/22118102	https://static.inaturalist.org/photos/34239405/medium.jpeg?1554595567	NA	NA	NA	4	0	FALSE	2	Oaxaca, MX	17.0406	-96.5162	10	NA	NA	FALSE	NA	NA	Mexico	Bola africana del rey	Leonotis nepetifolia	Bola africana del rey	Plantae	141634	Sarah_Sifuentes	N	N	S	N	S
22197458	2019-04-07 4:46:34 p.m. GMT-05:00	43562	2019-04-07 21:46:34 UTC	Bogota	1389004	hectormanuelzamoramendieta	2019-04-08 16:13:22 UTC	2019-05-02 16:44:27 UTC	research	CC-BY-NC	https://www.inaturalist.org/observations/22197458	https://static.inaturalist.org/photos/34369103/medium.jpeg?1554740006	NA	NA	NA	2	0	FALSE	2	San Ignacio, MX-SI, MX	23.7654	-106.698	175	NA	NA	FALSE	gps	gps	Mexico	lion's ear	Leonotis nepetifolia	Bola africana del rey	Plantae	141634	Sarah_Sifuentes	N	N	S	N	N
22234976	2019/04/01 3:41 PM EDT	43556	2019-04-01 19:41:00 UTC	Eastern Time (US & Canada)	416201	jem9redwood	2019-04-09 13:29:33 UTC	2019-05-02 16:44:26 UTC	research	CC-BY-NC	https://www.inaturalist.org/observations/22234976	https://static.inaturalist.org/photos/34431781/medium.jpeg?1554816565	NA	NA	NA	2	0	FALSE	NA	Centro, Zona Centro, San Miguel de Allende, Gto., Mexico	20.9039	-100.74	NA	NA	NA	FALSE	NA	NA	Mexico	lion's ear	Leonotis nepetifolia	Bola africana del rey	Plantae	141634	Sarah_Sifuentes	N	N	N	S	N
22327395	Tue Apr 09 2019 17:58:55 GMT-0500 (CDT)	43564	2019-04-09 17:58:55 UTC	UTC	1567639	fernanda135	2019-04-11 15:33:04 UTC	2019-05-02 16:44:18 UTC	research	NA	https://www.inaturalist.org/observations/22327395	https://static.inaturalist.org/photos/34580100/medium.jpg?1554996821	NA	NA	NA	2	0	FALSE	3	Universidad Nacional Autonoma de Mexico Colegio de Ciencias y Humanidades Plantel Sur, Ciudad de México, CDMX, MX	19.3129	-99.1979	5	NA	NA	FALSE	NA	NA	Mexico	lion's ear	Leonotis nepetifolia	Bola africana del rey	Plantae	141634	Sarah_Sifuentes	N	N	N	S	N
22350805	2019-04-11 12:13:20 PM GMT-06:00	43566	2019-04-11 18:13:20 UTC	Central America	1311453	yesy11	2019-04-12 00:27:48 UTC	2019-05-14 01:08:21 UTC	research	CC-BY-NC	https://www.inaturalist.org/observations/22350805	https://static.inaturalist.org/photos/34616502/medium.jpeg?1555028871	NA	NA	NA	3	0	FALSE	2	Unnamed Road, Sinaloa, México	23.9907	-106.688	NA	NA	NA	FALSE	gps	gps	Mexico	lion's ear	Leonotis nepetifolia	Bola africana del rey	Plantae	141634	Sarah_Sifuentes	N	N	S	N	N
22359280	2019-04-11 10:42:49 a.m. GMT-06:00	43566	2019-04-11 16:42:49 UTC	Central America	1573410	melissajazmin	2019-04-12 05:02:38 UTC	2019-05-02 16:44:04 UTC	research	NA	https://www.inaturalist.org/observations/22359280	https://static.inaturalist.org/photos/34645234/medium.jpeg?1555078973	NA	NA	NA	4	0	FALSE	2	Francisco Padre Millán, Elota, Sin., México	23.9698	-106.711	176	NA	NA	FALSE	gps	gps	Mexico	lion's ear	Leonotis nepetifolia	Bola africana del rey	Plantae	141634	Sarah_Sifuentes	N	N	S	N	N
22369747	2019-04-11 10:42:26 AM GMT-06:00	43566	2019-04-11 16:42:26 UTC	Central America	1305984	sugeyalejandracota	2019-04-12 14:49:59 UTC	2019-05-02 16:44:03 UTC	research	CC-BY-NC	https://www.inaturalist.org/observations/22369747	https://static.inaturalist.org/photos/34646551/medium.jpeg?1555080603	NA	NA	NA	3	0	FALSE	2	Unnamed Road, Elota, Sin., México	23.9761	-106.715	1052	NA	NA	FALSE	gps	gps	Mexico	lion's ear	Leonotis nepetifolia	Bola africana del rey	Plantae	141634	Sarah_Sifuentes	N	S	S	N	S
22369790	2019-04-11 10:42:12 AM GMT-06:00	43566	2019-04-11 16:42:12 UTC	Central America	1305984	sugeyalejandracota	2019-04-12 14:51:31 UTC	2019-05-02 16:44:01 UTC	research	CC-BY-NC	https://www.inaturalist.org/observations/22369790	https://static.inaturalist.org/photos/34646617/medium.jpeg?1555080694	NA	NA	NA	2	0	FALSE	2	Unnamed Road, Elota, Sin., México	23.9737	-106.709	526	NA	NA	FALSE	gps	gps	Mexico	lion's ear	Leonotis nepetifolia	Bola africana del rey	Plantae	141634	Sarah_Sifuentes	N	S	S	S	NS
22370118	2019-04-11 12:12:19 PM GMT-06:00	43566	2019-04-11 18:12:19 UTC	Central America	1305973	kathialerma	2019-04-12 15:02:38 UTC	2019-05-02 16:44:01 UTC	research	CC-BY-NC	https://www.inaturalist.org/observations/22370118	https://static.inaturalist.org/photos/34647091/medium.jpeg?1555081367	NA	NA	NA	3	0	FALSE	2	Unnamed Road, Sinaloa, México	23.9907	-106.688	NA	NA	NA	FALSE	gps	gps	Mexico	lion's ear	Leonotis nepetifolia	Bola africana del rey	Plantae	141634	Sarah_Sifuentes	N	N	S	N	N
22370239	2019-04-11 12:13:02 PM GMT-06:00	43566	2019-04-11 18:13:02 UTC	Central America	1539464	denisse22	2019-04-12 15:06:45 UTC	2019-05-02 16:42:33 UTC	research	NA	https://www.inaturalist.org/observations/22370239	https://static.inaturalist.org/photos/34647296/medium.jpeg?1555081610	NA	NA	NA	3	0	FALSE	2	Culiacán, Elota, Sin., México	23.9742	-106.712	526	NA	NA	FALSE	gps	gps	Mexico	lion's ear	Leonotis nepetifolia	Bola africana del rey	Plantae	141634	Sarah_Sifuentes	N	N	S	N	N
22377319	2019-04-11 10:42:15 AM GMT-06:00	43566	2019-04-11 16:42:15 UTC	Central America	1539509	zuleyka-vaz19	2019-04-12 17:58:53 UTC	2019-05-02 16:42:33 UTC	research	CC-BY-NC	https://www.inaturalist.org/observations/22377319	https://static.inaturalist.org/photos/34658025/medium.jpeg?1555091939	NA	NA	NA	3	0	FALSE	2	Unnamed Road, Sinaloa, México	23.9642	-106.709	NA	NA	NA	FALSE	gps	gps	Mexico	lion's ear	Leonotis nepetifolia	Bola africana del rey	Plantae	141634	Sarah_Sifuentes	N	N	S	N	S
22377399	2019-04-11 10:42:35 AM GMT-06:00	43566	2019-04-11 16:42:35 UTC	Central America	1539509	zuleyka-vaz19	2019-04-12 17:59:37 UTC	2019-05-02 16:42:34 UTC	research	CC-BY-NC	https://www.inaturalist.org/observations/22377399	https://static.inaturalist.org/photos/34658063/medium.jpeg?1555091980	NA	NA	NA	3	0	FALSE	2	Unnamed Road, Sinaloa, México	23.9642	-106.709	NA	NA	NA	FALSE	gps	gps	Mexico	lion's ear	Leonotis nepetifolia	Bola africana del rey	Plantae	141634	Sarah_Sifuentes	N	S	S	N	S
22377886	2019-04-11 10:45:10 AM GMT-06:00	43566	2019-04-11 16:45:10 UTC	Central America	1539464	denisse22	2019-04-12 18:10:43 UTC	2019-05-02 16:42:35 UTC	research	NA	https://www.inaturalist.org/observations/22377886	https://static.inaturalist.org/photos/34658728/medium.jpeg?1555092647	NA	NA	NA	3	0	FALSE	2	Guasave, Elota, Sin., México	23.9661	-106.711	526	NA	NA	FALSE	gps	gps	Mexico	lion's ear	Leonotis nepetifolia	Bola africana del rey	Plantae	141634	Sarah_Sifuentes	N	S	S	N	S
22377941	2019-04-11 10:44:02 AM GMT-06:00	43566	2019-04-11 16:44:02 UTC	Central America	1539464	denisse22	2019-04-12 18:12:12 UTC	2019-05-02 16:42:37 UTC	research	NA	https://www.inaturalist.org/observations/22377941	https://static.inaturalist.org/photos/34658825/medium.jpeg?1555092736	NA	NA	NA	3	0	FALSE	2	Culiacán, Elota, Sin., México	23.9726	-106.712	526	NA	NA	FALSE	gps	gps	Mexico	lion's ear	Leonotis nepetifolia	Bola africana del rey	Plantae	141634	Sarah_Sifuentes	N	N	S	S	S
22378760	2019-04-11 10:42:49 a.m. GMT-06:00	43566	2019-04-11 16:42:49 UTC	Central America	1573410	melissajazmin	2019-04-12 18:34:57 UTC	2019-05-02 16:42:46 UTC	research	NA	https://www.inaturalist.org/observations/22378760	https://static.inaturalist.org/photos/34660180/medium.jpeg?1555094102	NA	NA	NA	3	0	FALSE	2	Culiacán, Elota, Sin., México	23.9697	-106.711	44	NA	NA	FALSE	gps	gps	Mexico	lion's ear	Leonotis nepetifolia	Bola africana del rey	Plantae	141634	Sarah_Sifuentes	N	S	S	N	S
22378902	2019-04-11 12:10:11 PM GMT-06:00	43566	2019-04-11 18:10:11 UTC	Central America	1539509	zuleyka-vaz19	2019-04-12 18:38:33 UTC	2019-05-02 16:42:47 UTC	research	CC-BY-NC	https://www.inaturalist.org/observations/22378902	https://static.inaturalist.org/photos/34660354/medium.jpeg?1555094318	NA	NA	NA	3	0	FALSE	2	Unnamed Road, Sinaloa, México	23.9908	-106.688	NA	NA	NA	FALSE	gps	gps	Mexico	lion's ear	Leonotis nepetifolia	Bola africana del rey	Plantae	141634	Sarah_Sifuentes	N	N	S	N	NS
22379152	2019-04-11 12:12:16 p.m. GMT-05:00	43566	2019-04-11 17:12:16 UTC	Bogota	1524970	miguel-lopez19	2019-04-12 18:44:07 UTC	2019-05-02 16:42:48 UTC	research	CC-BY-NC	https://www.inaturalist.org/observations/22379152	https://static.inaturalist.org/photos/34660668/medium.jpeg?1555094651	NA	NA	NA	3	0	FALSE	2	Francisco Padre Millán, Elota, Sin., México	23.9696	-106.712	349	NA	NA	FALSE	gps	gps	Mexico	lion's ear	Leonotis nepetifolia	Bola africana del rey	Plantae	141634	Sarah_Sifuentes	N	N	S	N	N
22500809	2019/04/14 9:14 AM MDT	43569	2019-04-14 15:14:00 UTC	Mazatlan	1206802	egodaz	2019-04-15 03:39:19 UTC	2019-05-02 16:42:56 UTC	research	CC-BY-NC	https://www.inaturalist.org/observations/22500809	https://static.inaturalist.org/photos/34858661/medium.jpeg?1555299231	NA	NA	NA	3	0	FALSE	NA	Sin Referencia, Tepic, Nay., México	21.4739	-104.851	50	NA	NA	FALSE	NA	NA	Mexico	lion's ear	Leonotis nepetifolia	Bola africana del rey	Plantae	141634	Sarah_Sifuentes	N	N	S	N	N
22666134	2019-04-11 12:19:02 p. m. GMT-06:00	43566	2019-04-11 18:19:02 UTC	Central America	1338481	irangarciazamora	2019-04-18 17:34:05 UTC	2019-05-02 16:42:52 UTC	research	CC-BY-NC	https://www.inaturalist.org/observations/22666134	https://static.inaturalist.org/photos/35119532/medium.jpeg?1555608861	NA	NA	NA	3	0	FALSE	2	Unnamed Road, Elota, Sin., México	23.9741	-106.714	44	NA	NA	FALSE	gps	gps	Mexico	lion's ear	Leonotis nepetifolia	Bola africana del rey	Plantae	141634	Sarah_Sifuentes	S	S	S	N	S
22694595	2017/12/24 6:28 PM CST	43093	2017-12-25 00:28:00 UTC	Mexico City	1104247	orlandoespinola	2019-04-19 06:25:55 UTC	2019-05-05 08:20:03 UTC	research	CC-BY-NC	https://www.inaturalist.org/observations/22694595	https://static.inaturalist.org/photos/35167386/medium.jpeg?1555655111	NA	NA	NA	4	0	FALSE	NA	Victoria, Gto., México	21.4391	-100.214	NA	NA	NA	FALSE	NA	NA	Mexico	bola del rey	Leonotis nepetifolia	Bola africana del rey	Plantae	141634	Sarah_Sifuentes	N	S	S	N	S
22789862	2019-04-20 7:50:03 p. m. GMT-05:00	43575	2019-04-20 12:50:03 UTC	Bogota	1641289	jorge397	2019-04-21 00:54:34 UTC	2019-05-02 16:43:01 UTC	research	NA	https://www.inaturalist.org/observations/22789862	https://static.inaturalist.org/photos/35319063/medium.jpeg?1555808082	NA	NA	NA	3	0	FALSE	2	Cda. Zoquiaque, Santa Cruz Xochitepec, Ciudad de México, CDMX, México	19.2561	-99.1396	4	NA	NA	FALSE	NA	NA	Mexico	lion's ear	Leonotis nepetifolia	Bola africana del rey	Plantae	141634	Sarah_Sifuentes	S	S	S	S	S
22852430	Sun Apr 21 2019 18:57:36 GMT-0500 (CDT)	43576	2019-04-21 23:57:36 UTC	Central Time (US & Canada)	28128	omarpelusa	2019-04-22 00:02:31 UTC	2019-05-02 16:43:03 UTC	research	CC-BY-NC	https://www.inaturalist.org/observations/22852430	https://static.inaturalist.org/photos/35421203/medium.jpg?1555891356	NA	NA	NA	4	0	FALSE	3	Cadereyta de Montes, Cadereyta de Montes, QRO, MX	20.6832	-99.8019	68	NA	NA	FALSE	NA	NA	Mexico	lion's ear	Leonotis nepetifolia	Bola africana del rey	Plantae	141634	Sarah_Sifuentes	N	S	S	N	N
22867886	2019/04/13 2:14 PM CDT	43568	2019-04-13 19:14:00 UTC	Mexico City	46681	cris-tzabcan	2019-04-22 05:26:20 UTC	2019-05-02 16:43:06 UTC	research	NA	https://www.inaturalist.org/observations/22867886	https://static.inaturalist.org/photos/35442169/medium.jpeg?1555906185	NA	NA	NA	3	0	FALSE	NA	Hidalgo, MX	20.4682	-98.7113	584	obscured	NA	TRUE	NA	NA	Mexico	lion's ear	Leonotis nepetifolia	Bola africana del rey	Plantae	141634	Sarah_Sifuentes	S	S	S	S	S
22867887	2019/04/13 2:14 PM CDT	43568	2019-04-13 19:14:00 UTC	Mexico City	46681	cris-tzabcan	2019-04-22 05:26:20 UTC	2019-05-02 16:43:21 UTC	research	NA	https://www.inaturalist.org/observations/22867887	https://static.inaturalist.org/photos/35442204/medium.jpeg?1555906215	NA	NA	NA	3	0	FALSE	NA	Hidalgo, MX	20.5268	-98.6591	584	obscured	NA	TRUE	NA	NA	Mexico	lion's ear	Leonotis nepetifolia	Bola africana del rey	Plantae	141634	Sarah_Sifuentes	S	N	N	N	NS
22867891	2019/04/13 2:18 PM CDT	43568	2019-04-13 19:18:00 UTC	Mexico City	46681	cris-tzabcan	2019-04-22 05:26:22 UTC	2019-05-02 16:43:08 UTC	research	NA	https://www.inaturalist.org/observations/22867891	https://static.inaturalist.org/photos/35442275/medium.jpeg?1555906294	NA	NA	NA	4	0	FALSE	NA	Hidalgo, MX	20.5215	-98.6711	584	obscured	NA	TRUE	NA	NA	Mexico	lion's ear	Leonotis nepetifolia	Bola africana del rey	Plantae	141634	Sarah_Sifuentes	N	N	S	N	S
22886726	2019/04/21 8:50 AM CDT	43576	2019-04-21 13:50:00 UTC	Mexico City	9345	roberto_arreola	2019-04-22 15:54:38 UTC	2019-05-02 16:43:09 UTC	research	NA	https://www.inaturalist.org/observations/22886726	https://static.inaturalist.org/photos/35475076/medium.jpeg?1555948201	NA	NA	NA	2	0	FALSE	NA	Parque Nacional Bosque del Pedregal, Ciudad de México, CDMX, México	19.2879	-99.1932	2	NA	NA	FALSE	NA	NA	Mexico	lion's ear	Leonotis nepetifolia	Bola africana del rey	Plantae	141634	Sarah_Sifuentes	N	N	N	S	N
22949158	2019-04-11 10:44:01 a.m. GMT-05:00	43566	2019-04-11 15:44:01 UTC	Bogota	1524970	miguel-lopez19	2019-04-23 17:06:14 UTC	2019-05-02 16:41:23 UTC	research	CC-BY-NC	https://www.inaturalist.org/observations/22949158	https://static.inaturalist.org/photos/35573558/medium.jpeg?1556039177	NA	NA	NA	3	0	FALSE	2	Ing. Manuel Aguilar, Elota, Sin., México	23.9699	-106.712	349	NA	NA	FALSE	gps	gps	Mexico	lion's ear	Leonotis nepetifolia	Bola africana del rey	Plantae	141634	Sarah_Sifuentes	N	N	S	N	N
22949265	2019-04-11 10:43:53 a.m. GMT-05:00	43566	2019-04-11 15:43:53 UTC	Bogota	1524970	miguel-lopez19	2019-04-23 17:07:11 UTC	2019-05-02 16:41:16 UTC	research	CC-BY-NC	https://www.inaturalist.org/observations/22949265	https://static.inaturalist.org/photos/35573613/medium.jpeg?1556039234	NA	NA	NA	3	0	FALSE	2	Ing. Manuel Aguilar, Elota, Sin., México	23.9693	-106.712	698	NA	NA	FALSE	gps	gps	Mexico	lion's ear	Leonotis nepetifolia	Bola africana del rey	Plantae	141634	Sarah_Sifuentes	N	S	S	S	N

## Sheet: Leonotis_nepetifolia_Trained
id	observed_on_string	observed_on	time_observed_at	time_zone	user_id	user_login	created_at	updated_at	quality_grade	license	url	image_url	sound_url	tag_list	description	num_identification_agreements	num_identification_disagreements	captive_cultivated	oauth_application_id	place_guess	latitude	longitude	positional_accuracy	geoprivacy	taxon_geoprivacy	coordinates_obscured	positioning_method	positioning_device	place_country_name	species_guess	scientific_name	common_name	iconic_taxon_name	taxon_id	Revisor	WholePlant	Immature flower	Mature flower	Dry fruit	Growth
1272292	2006-01-13	2006-01-13	NA	Mexico City	48472	jamo	2015-03-05 05:53:48 UTC	2018-11-30 17:18:22 UTC	research	CC-BY-NC	http://conabio.inaturalist.org/observations/1272292	https://static.inaturalist.org/photos/1596138/medium.JPG?1425534860	NA	NA	NA	6	0	FALSE	NA	Jalpan de Serra, MX-QE, MX	21.3462	-99.2676	41	NA	NA	FALSE	NA	NA	Mexico	Leonotis nepetifolia	Leonotis nepetifolia	Bola africana del rey	Plantae	141634	MetztliHerrera	N	S	S	S	S
1272292	2006-01-13	2006-01-13	NA	Mexico City	48472	jamo	2015-03-05 05:53:48 UTC	2018-11-30 17:18:22 UTC	research	CC-BY-NC	http://conabio.inaturalist.org/observations/1272292	https://static.inaturalist.org/photos/1596138/medium.JPG?1425534860	NA	NA	NA	6	0	false	NA	Jalpan de Serra, MX-QE, MX	21.3462	-99.2676	41	NA	NA	false	NA	NA	Mexico	Leonotis nepetifolia	Leonotis nepetifolia	Bola africana del rey	Plantae	141634	SalvadorValles	S	S	S	N	S
1272292	2006-01-13	2006-01-13	NA	Mexico City	48472	jamo	2015-03-05 05:53:48 UTC	2018-11-30 17:18:22 UTC	research	CC-BY-NC	http://conabio.inaturalist.org/observations/1272292	https://static.inaturalist.org/photos/1596138/medium.JPG?1425534860	NA	NA	NA	6	0	false	NA	Jalpan de Serra, MX-QE, MX	21.3462	-99.2676	41	NA	NA	false	NA	NA	Mexico	Leonotis nepetifolia	Leonotis nepetifolia	Bola africana del rey	Plantae	141634	Sandra_Morales	S	S	S	N	S
36605944	2008-08-31	2008-08-31	2008-08-31 16:28:00 UTC	Bogota	2365143	amusedberry	2019-12-13 02:42:56 UTC	2019-12-13 05:42:09 UTC	research	NA	https://www.inaturalist.org/observations/36605944	https://static.inaturalist.org/photos/57886000/medium.jpg?1576204913	NA	NA	NA	2	0	FALSE	NA	Naucalpan Centro, Naucalpan de Juárez, Méx., México	19.4709	-99.2359	1742	NA	NA	FALSE	NA	NA	Mexico	Bola africana del rey	Leonotis nepetifolia	Bola africana del rey	Plantae	141634	Luz_Meza	S	S	S	N	S
36605944	2008-08-31	2008-08-31	2008-08-31 16:28:00 UTC	Bogota	2365143	amusedberry	2019-12-13 02:42:56 UTC	2019-12-13 05:42:09 UTC	research	NA	https://www.inaturalist.org/observations/36605944	https://static.inaturalist.org/photos/57886000/medium.jpg?1576204913	NA	NA	NA	2	0	FALSE	NA	Naucalpan Centro, Naucalpan de Juárez, Méx., México	19.4709	-99.2359	1742	NA	NA	FALSE	NA	NA	Mexico	Bola africana del rey	Leonotis nepetifolia	Bola africana del rey	Plantae	141634	Sandibet_Lopez	S	S	S	N	S
36605944	2008-08-31	2008-08-31	2008-08-31 16:28:00 UTC	Bogota	2365143	amusedberry	2019-12-13 02:42:56 UTC	2019-12-13 05:42:09 UTC	research	NA	https://www.inaturalist.org/observations/36605944	https://static.inaturalist.org/photos/57886000/medium.jpg?1576204913	NA	NA	NA	2	0	FALSE	NA	Naucalpan Centro, Naucalpan de Juárez, Méx., México	19.4709	-99.2359	1742	NA	NA	FALSE	NA	NA	Mexico	Bola africana del rey	Leonotis nepetifolia	Bola africana del rey	Plantae	141634	Vania_Camacho	N	S	S	N	S
1604556	2009-01-03	2009-01-03	NA	Mexico City	40730	poncho	2015-06-07 22:59:16 UTC	2018-11-30 17:21:06 UTC	research	CC-BY-NC	http://conabio.inaturalist.org/observations/1604556	https://static.inaturalist.org/photos/1972965/medium.jpg?1433717964	NA	flor, anaranjado, Tlalpan	NA	4	0	FALSE	NA	Bosque de Tlalpan	19.2936	-99.1945	287	NA	NA	FALSE	NA	NA	Mexico	lion's ear	Leonotis nepetifolia	Bola africana del rey	Plantae	141634	MetztliHerrera	N	S	S	S	S
1604556	2009-01-03	2009-01-03	NA	Mexico City	40730	poncho	2015-06-07 22:59:16 UTC	2018-11-30 17:21:06 UTC	research	CC-BY-NC	http://conabio.inaturalist.org/observations/1604556	https://static.inaturalist.org/photos/1972965/medium.jpg?1433717964	NA	flor, anaranjado, Tlalpan	NA	4	0	false	NA	Bosque de Tlalpan	19.2936	-99.1945	287	NA	NA	false	NA	NA	Mexico	lion's ear	Leonotis nepetifolia	Bola africana del rey	Plantae	141634	SalvadorValles	N	S	S	S	S
1604556	2009-01-03	2009-01-03	NA	Mexico City	40730	poncho	2015-06-07 22:59:16 UTC	2018-11-30 17:21:06 UTC	research	CC-BY-NC	http://conabio.inaturalist.org/observations/1604556	https://static.inaturalist.org/photos/1972965/medium.jpg?1433717964	NA	flor, anaranjado, Tlalpan	NA	4	0	false	NA	Bosque de Tlalpan	19.2936	-99.1945	287	NA	NA	false	NA	NA	Mexico	lion's ear	Leonotis nepetifolia	Bola africana del rey	Plantae	141634	Sandra_Morales	N	S	S	S	S
46536238	2009/07/24 2:19 PM HST	2009-07-24	2009-07-25 00:19:00 UTC	Hawaii	305812	gabinus2003	2020-05-19 22:13:34 UTC	2020-05-20 15:22:55 UTC	research	CC-BY-NC	https://www.inaturalist.org/observations/46536238	https://static.inaturalist.org/photos/73808406/medium.jpeg?1589926329	NA	NA	NA	1	0	FALSE	NA	Peñón Blanco, Dgo., México	24.7309	-104.092	488	NA	NA	FALSE	NA	NA	Mexico	Bola africana del rey	Leonotis nepetifolia	Bola africana del rey	Plantae	141634	Alexis_Arreola	S	S	S	S	S
46536238	2009/07/24 2:19 PM HST	2009-07-24	2009-07-25 00:19:00 UTC	Hawaii	305812	gabinus2003	2020-05-19 22:13:34 UTC	2020-05-20 15:22:55 UTC	research	CC-BY-NC	https://www.inaturalist.org/observations/46536238	https://static.inaturalist.org/photos/73808406/medium.jpeg?1589926329	NA	NA	NA	1	0	FALSE	NA	Peñón Blanco, Dgo., México	24.7309	-104.092	488	NA	NA	FALSE	NA	NA	Mexico	Bola africana del rey	Leonotis nepetifolia	Bola africana del rey	Plantae	141634	Gabriel_Godinez	N	N	N	S	N
46536238	2009/07/24 2:19 PM HST	2009-07-24	2009-07-25 00:19:00 UTC	Hawaii	305812	gabinus2003	2020-05-19 22:13:34 UTC	2020-05-20 15:22:55 UTC	research	CC-BY-NC	https://www.inaturalist.org/observations/46536238	https://static.inaturalist.org/photos/73808406/medium.jpeg?1589926329	NA	NA	NA	1	0	FALSE	NA	PeÃ±Ã³n Blanco, Dgo., MÃ©xico	24.7309	-104.092	488	NA	NA	FALSE	NA	NA	Mexico	Bola africana del rey	Leonotis nepetifolia	Bola africana del rey	Plantae	141634	Luis_Escamilla	S	S	S	S	S
5227172	2010/10/22 3:20 PM CDT	2010-10-22	2010-10-22 20:20:00 UTC	Central Time (US & Canada)	140012	lexgarcia1	2017-03-05 04:49:37 UTC	2018-11-30 17:37:30 UTC	research	NA	http://conabio.inaturalist.org/observations/5227172	https://static.inaturalist.org/photos/6460488/medium.jpeg?1488689227	NA	NA	NA	4	0	FALSE	NA	Ciudad Victoria, Tamaulipas, Mexico	23.7207	-99.2764	122	NA	NA	FALSE	NA	NA	Mexico	lion's ear	Leonotis nepetifolia	Bola africana del rey	Plantae	141634	Carmen_Peña	N	S	S	N	S
5227172	2010/10/22 3:20 PM CDT	2010-10-22	2010-10-22 20:20:00 UTC	Central Time (US & Canada)	140012	lexgarcia1	2017-03-05 04:49:37 UTC	2018-11-30 17:37:30 UTC	research	NA	http://conabio.inaturalist.org/observations/5227172	https://static.inaturalist.org/photos/6460488/medium.jpeg?1488689227	NA	NA	NA	4	0	FALSE	NA	Ciudad Victoria, Tamaulipas, Mexico	23.7207	-99.2764	122	NA	NA	FALSE	NA	NA	Mexico	lion's ear	Leonotis nepetifolia	Bola africana del rey	Plantae	141634	Luz_Meza	N	S	S	N	S
5227172	2010/10/22 3:20 PM CDT	2010-10-22	2010-10-22 20:20:00 UTC	Central Time (US & Canada)	140012	lexgarcia1	2017-03-05 04:49:37 UTC	2018-11-30 17:37:30 UTC	research	NA	http://conabio.inaturalist.org/observations/5227172	https://static.inaturalist.org/photos/6460488/medium.jpeg?1488689227	NA	NA	NA	4	0	FALSE	NA	Ciudad Victoria, Tamaulipas, Mexico	23.7207	-99.2764	122	NA	NA	FALSE	NA	NA	Mexico	lion's ear	Leonotis nepetifolia	Bola africana del rey	Plantae	141634	Sandibet_Lopez	N	S	S	N	S
868164	2010-10-30	2010-10-30	NA	Mexico City	40730	poncho	2014-09-09 05:49:24 UTC	2018-11-30 11:37:01 UTC	research	CC-BY-NC	http://conabio.inaturalist.org/observations/868164	https://static.inaturalist.org/photos/1101666/medium.jpg?1410241768	NA	flor, anaranjada, Cadereyta de Montes	NA	5	0	FALSE	NA	Cadereyta de Montes	20.6864	-99.8045	118	NA	NA	FALSE	NA	NA	Mexico	lion's ear	Leonotis nepetifolia	Bola africana del rey	Plantae	141634	LuisAngeles	N	S	N	N	N
868164	2010-10-30	2010-10-30	NA	Mexico City	40730	poncho	2014-09-09 05:49:24 UTC	2018-11-30 11:37:01 UTC	research	CC-BY-NC	http://conabio.inaturalist.org/observations/868164	https://static.inaturalist.org/photos/1101666/medium.jpg?1410241768	NA	flor, anaranjada, Cadereyta de Montes	NA	5	0	FALSE	NA	Cadereyta de Montes	20.6864	-99.8045	118	NA	NA	FALSE	NA	NA	Mexico	lion's ear	Leonotis nepetifolia	Bola africana del rey	Plantae	141634	MetztliHerrera	N	S	S	N	N
868164	2010-10-30	2010-10-30	NA	Mexico City	40730	poncho	2014-09-09 05:49:24 UTC	2018-11-30 11:37:01 UTC	research	CC-BY-NC	http://conabio.inaturalist.org/observations/868164	https://static.inaturalist.org/photos/1101666/medium.jpg?1410241768	NA	flor, anaranjada, Cadereyta de Montes	NA	5	0	false	NA	Cadereyta de Montes	20.6864	-99.8045	118	NA	NA	false	NA	NA	Mexico	lion's ear	Leonotis nepetifolia	Bola africana del rey	Plantae	141634	JoseSalvador	N	S	S	N	N
1772782	2011-04-14	2011-04-14	NA	Mexico City	77824	adorantes	2015-07-17 18:20:59 UTC	2018-11-30 17:21:00 UTC	research	NA	http://conabio.inaturalist.org/observations/1772782	https://static.inaturalist.org/photos/2144622/medium.JPG?1437157276	NA	Plantas Yucatán	NA	4	0	FALSE	NA	Tibolon, Yucatán	20.673	-88.9395	124	NA	NA	FALSE	NA	NA	Mexico	lion's ear	Leonotis nepetifolia	Bola africana del rey	Plantae	141634	Lizet_Castillo	N	S	S	N	S
1772782	2011-04-14	2011-04-14	NA	Mexico City	77824	adorantes	2015-07-17 18:20:59 UTC	2018-11-30 17:21:00 UTC	research	NA	http://conabio.inaturalist.org/observations/1772782	https://static.inaturalist.org/photos/2144622/medium.JPG?1437157276	NA	Plantas Yucatán	NA	4	0	FALSE	NA	Tibolon, Yucatán	20.673	-88.9395	124	NA	NA	FALSE	NA	NA	Mexico	lion's ear	Leonotis nepetifolia	Bola africana del rey	Plantae	141634	MetztliHerrera	NS	N	S	S	S
1772782	2011-04-14	2011-04-14	NA	Mexico City	77824	adorantes	2015-07-17 18:20:59 UTC	2018-11-30 17:21:00 UTC	research	NA	http://conabio.inaturalist.org/observations/1772782	https://static.inaturalist.org/photos/2144622/medium.JPG?1437157276	NA	Plantas YucatÃ¡n	NA	4	0	false	NA	Tibolon, YucatÃ¡n	20.673	-88.9395	124	NA	NA	false	NA	NA	Mexico	lion's ear	Leonotis nepetifolia	Bola africana del rey	Plantae	141634	Sandra_Morales	N	S	S	S	S
1862800	2011-10-22	2011-10-22	NA	Mexico City	24791	charro	2015-08-15 02:36:47 UTC	2018-11-30 11:35:14 UTC	research	CC-BY-NC	http://conabio.inaturalist.org/observations/1862800	https://static.inaturalist.org/photos/2266637/medium.jpg?1439606270	NA	NA	NA	4	0	FALSE	NA	Punhuato	19.699	-101.137	250	NA	NA	FALSE	NA	NA	Mexico	lion's ear	Leonotis nepetifolia	Bola africana del rey	Plantae	141634	Lizet_Castillo	N	S	S	N	S
1862800	2011-10-22	2011-10-22	NA	Mexico City	24791	charro	2015-08-15 02:36:47 UTC	2018-11-30 11:35:14 UTC	research	CC-BY-NC	http://conabio.inaturalist.org/observations/1862800	https://static.inaturalist.org/photos/2266637/medium.jpg?1439606270	NA	NA	NA	4	0	FALSE	NA	Punhuato	19.699	-101.137	250	NA	NA	FALSE	NA	NA	Mexico	lion's ear	Leonotis nepetifolia	Bola africana del rey	Plantae	141634	MetztliHerrera	NS	N	S	S	N
1862800	2011-10-22	2011-10-22	NA	Mexico City	24791	charro	2015-08-15 02:36:47 UTC	2018-11-30 11:35:14 UTC	research	CC-BY-NC	http://conabio.inaturalist.org/observations/1862800	https://static.inaturalist.org/photos/2266637/medium.jpg?1439606270	NA	NA	NA	4	0	false	NA	Punhuato	19.699	-101.137	250	NA	NA	false	NA	NA	Mexico	lion's ear	Leonotis nepetifolia	Bola africana del rey	Plantae	141634	Sandra_Morales	N	S	S	N	S
25467207	2012/02/18 4:36 PM UTC	2012-02-18	NA	UTC	1719479	mfmegevand	2019-05-20 21:31:39 UTC	2019-05-23 04:39:33 UTC	research	NA	https://www.inaturalist.org/observations/25467207	https://static.inaturalist.org/photos/39447545/medium.jpg?1558387702	NA	NA	NA	3	0	FALSE	NA	Espacio Ecológico Cuicuilco, Ciudad de México, CDMX, Mexico	19.3012	-99.183	201	NA	NA	FALSE	NA	NA	Mexico	bola del rey	Leonotis nepetifolia	Bola africana del rey	Plantae	141634	LuisAngeles	N	N	N	S	N
25467207	2012/02/18 4:36 PM UTC	2012-02-18	NA	UTC	1719479	mfmegevand	2019-05-20 21:31:39 UTC	2019-05-23 04:39:33 UTC	research	NA	https://www.inaturalist.org/observations/25467207	https://static.inaturalist.org/photos/39447545/medium.jpg?1558387702	NA	NA	NA	3	0	FALSE	NA	Espacio Ecológico Cuicuilco, Ciudad de México, CDMX, Mexico	19.3012	-99.183	201	NA	NA	FALSE	NA	NA	Mexico	bola del rey	Leonotis nepetifolia	Bola africana del rey	Plantae	141634	MetztliHerrera	N	N	N	S	N
25467207	2012/02/18 4:36 PM UTC	2012-02-18	NA	UTC	1719479	mfmegevand	2019-05-20 21:31:39 UTC	2019-05-23 04:39:33 UTC	research	NA	https://www.inaturalist.org/observations/25467207	https://static.inaturalist.org/photos/39447545/medium.jpg?1558387702	NA	NA	NA	3	0	false	NA	Espacio EcolÃ³gico Cuicuilco, Ciudad de MÃ©xico, CDMX, Mexico	19.3012	-99.183	201	NA	NA	false	NA	NA	Mexico	bola del rey	Leonotis nepetifolia	Bola africana del rey	Plantae	141634	JoseSalvador	N	N	S	S	N
119847	2012-06-16	2012-06-16	NA	Hawaii	8233	carlos2	2012-09-06 04:01:50 UTC	2020-04-20 23:32:18 UTC	research	CC-BY-NC	http://www.inaturalist.org/observations/119847	https://static.inaturalist.org/photos/170967/medium.JPG	NA	NA	Invasora africana	3	0	false	NA	Tezcutzingo, Estado de MÃ©xico	19.4955	-98.8173	NA	NA	NA	false	NA	NA	Mexico	lion's ear	Leonotis nepetifolia	Bola africana del rey	Plantae	141634	Juan_DeJesus	N	S	S	S	S
119847	2012-06-16	2012-06-16	NA	Hawaii	8233	carlos2	2012-09-06 04:01:50 UTC	2020-04-20 23:32:18 UTC	research	CC-BY-NC	http://www.inaturalist.org/observations/119847	https://static.inaturalist.org/photos/170967/medium.JPG	NA	NA	Invasora africana	3	0	FALSE	NA	Tezcutzingo, Estado de México	19.4955	-98.8173	NA	NA	NA	FALSE	NA	NA	Mexico	lion's ear	Leonotis nepetifolia	Bola africana del rey	Plantae	141634	LuisAngeles	N	S	S	S	S
119847	2012-06-16	2012-06-16	NA	Hawaii	8233	carlos2	2012-09-06 04:01:50 UTC	2020-04-20 23:32:18 UTC	research	CC-BY-NC	http://www.inaturalist.org/observations/119847	https://static.inaturalist.org/photos/170967/medium.JPG	NA	NA	Invasora africana	3	0	false	NA	Tezcutzingo, Estado de MÃ©xico	19.4955	-98.8173	NA	NA	NA	false	NA	NA	Mexico	lion's ear	Leonotis nepetifolia	Bola africana del rey	Plantae	141634	JoseSalvador	N	S	S	S	S
128751	2012-09-30	2012-09-30	NA	Pacific Time (US & Canada)	477	loarie	2012-10-01 02:47:54 UTC	2018-11-30 11:40:40 UTC	research	CC0	http://www.inaturalist.org/observations/128751	https://static.inaturalist.org/photos/181865/medium.jpg?1444585081	NA	NA	Invasive from South Africa	5	0	false	NA	19.2923705425 -99.2066759167	19.2924	-99.2067	500	NA	NA	false	NA	manual	Mexico	lion's ear	Leonotis nepetifolia	Bola africana del rey	Plantae	141634	Juan_DeJesus	N	S	S	NS	N
128751	2012-09-30	2012-09-30	NA	Pacific Time (US & Canada)	477	loarie	2012-10-01 02:47:54 UTC	2018-11-30 11:40:40 UTC	research	CC0	http://www.inaturalist.org/observations/128751	https://static.inaturalist.org/photos/181865/medium.jpg?1444585081	NA	NA	Invasive from South Africa	5	0	FALSE	NA	19.2923705425 -99.2066759167	19.2924	-99.2067	500	NA	NA	FALSE	NA	manual	Mexico	lion's ear	Leonotis nepetifolia	Bola africana del rey	Plantae	141634	LuisAngeles	N	S	S	S	S
128751	2012-09-30	2012-09-30	NA	Pacific Time (US & Canada)	477	loarie	2012-10-01 02:47:54 UTC	2018-11-30 11:40:40 UTC	research	CC0	http://www.inaturalist.org/observations/128751	https://static.inaturalist.org/photos/181865/medium.jpg?1444585081	NA	NA	Invasive from South Africa	5	0	false	NA	19.2923705425 -99.2066759167	19.2924	-99.2067	500	NA	NA	false	NA	manual	Mexico	lion's ear	Leonotis nepetifolia	Bola africana del rey	Plantae	141634	JoseSalvador	N	S	S	S	N
158180	sÃ¡b nov 03 2012 08:38:19 GMT-0600 (GMT-06:00)	2012-11-03	2012-11-03 14:38:19 UTC	Central America	11517	armand8709	2012-12-06 01:42:57 UTC	2018-11-30 11:40:37 UTC	research	NA	http://www.inaturalist.org/observations/158180	https://static.inaturalist.org/photos/215431/medium.jpg?1354758392	NA	NA	Planta con espinas que florece en OtoÃ±o	3	0	false	NA	Paseo de la Loma, Uruapan, MichoacÃ¡n de Ocampo, MX	19.387	-102.052	47	NA	NA	false	NA	NA	Mexico	lion's ear	Leonotis nepetifolia	Bola africana del rey	Plantae	141634	Juan_DeJesus	N	S	S	N	N
158180	sÃ¡b nov 03 2012 08:38:19 GMT-0600 (GMT-06:00)	2012-11-03	2012-11-03 14:38:19 UTC	Central America	11517	armand8709	2012-12-06 01:42:57 UTC	2018-11-30 11:40:37 UTC	research	NA	http://www.inaturalist.org/observations/158180	https://static.inaturalist.org/photos/215431/medium.jpg?1354758392	NA	NA	Planta con espinas que florece en OtoÃ±o	3	0	false	NA	Paseo de la Loma, Uruapan, MichoacÃ¡n de Ocampo, MX	19.387	-102.052	47	NA	NA	false	NA	NA	Mexico	lion's ear	Leonotis nepetifolia	Bola africana del rey	Plantae	141634	JoseSalvador	N	S	S	N	N
158180	sáb nov 03 2012 08:38:19 GMT-0600 (GMT-06:00)	2012-11-03	2012-11-03 14:38:19 UTC	Central America	11517	armand8709	2012-12-06 01:42:57 UTC	2018-11-30 11:40:37 UTC	research	NA	http://www.inaturalist.org/observations/158180	https://static.inaturalist.org/photos/215431/medium.jpg?1354758392	NA	NA	Planta con espinas que florece en Otoño	3	0	FALSE	NA	Paseo de la Loma, Uruapan, Michoacán de Ocampo, MX	19.387	-102.052	47	NA	NA	FALSE	NA	NA	Mexico	lion's ear	Leonotis nepetifolia	Bola africana del rey	Plantae	141634	LuisAngeles	N	S	S	N	N
144160	2012-11-04	2012-11-04	NA	Mexico City	7504	annemirdl	2012-11-05 19:07:17 UTC	2020-04-20 23:32:32 UTC	research	NA	http://www.inaturalist.org/observations/144160	https://static.inaturalist.org/photos/199291/medium.jpg?1444612628	NA	NA	Klip Dagga, Leonotis nepetifolia.	5	0	false	NA	Cuicuico	19.3016	-99.1816	2047	NA	NA	false	NA	NA	Mexico	lion's ear	Leonotis nepetifolia	Bola africana del rey	Plantae	141634	Juan_DeJesus	N	S	S	N	S
144160	2012-11-04	2012-11-04	NA	Mexico City	7504	annemirdl	2012-11-05 19:07:17 UTC	2020-04-20 23:32:32 UTC	research	NA	http://www.inaturalist.org/observations/144160	https://static.inaturalist.org/photos/199291/medium.jpg?1444612628	NA	NA	Klip Dagga, Leonotis nepetifolia.	5	0	FALSE	NA	Cuicuico	19.3016	-99.1816	2047	NA	NA	FALSE	NA	NA	Mexico	lion's ear	Leonotis nepetifolia	Bola africana del rey	Plantae	141634	LuisAngeles	N	S	S	N	S
144160	2012-11-04	2012-11-04	NA	Mexico City	7504	annemirdl	2012-11-05 19:07:17 UTC	2020-04-20 23:32:32 UTC	research	NA	http://www.inaturalist.org/observations/144160	https://static.inaturalist.org/photos/199291/medium.jpg?1444612628	NA	NA	Klip Dagga, Leonotis nepetifolia.	5	0	false	NA	Cuicuico	19.3016	-99.1816	2047	NA	NA	false	NA	NA	Mexico	lion's ear	Leonotis nepetifolia	Bola africana del rey	Plantae	141634	JoseSalvador	N	S	S	N	S
7398103	2012/12/08 11:40 AM CST	2012-12-08	2012-12-08 17:40:00 UTC	Central Time (US & Canada)	420777	tereso30	2017-08-07 22:01:25 UTC	2019-05-02 17:04:37 UTC	research	CC-BY	http://conabio.inaturalist.org/observations/7398103	https://static.inaturalist.org/photos/9605364/medium.jpeg?1502143252	NA	NA	NA	3	0	FALSE	NA	La Paz Tlaxcolpan, Pue., México	18.9003	-98.216	244	NA	NA	FALSE	NA	NA	Mexico	lion's ear	Leonotis nepetifolia	Bola africana del rey	Plantae	141634	CarlosZaid	N	S	S	N	S
7398104	2012/12/08 11:40 AM CST	2012-12-08	2012-12-08 17:40:00 UTC	Central Time (US & Canada)	420777	tereso30	2017-08-07 22:01:26 UTC	2019-05-02 17:04:38 UTC	research	CC-BY	http://conabio.inaturalist.org/observations/7398104	https://static.inaturalist.org/photos/9605367/medium.jpeg?1502143256	NA	NA	NA	4	0	FALSE	NA	La Paz Tlaxcolpan, Pue., México	18.9001	-98.2161	31	NA	NA	FALSE	NA	NA	Mexico	lion's ear	Leonotis nepetifolia	Bola africana del rey	Plantae	141634	CarlosZaid	N	N	S	N	N
7398103	2012/12/08 11:40 AM CST	2012-12-08	2012-12-08 17:40:00 UTC	Central Time (US & Canada)	420777	tereso30	2017-08-07 22:01:25 UTC	2019-05-02 17:04:37 UTC	research	CC-BY	http://conabio.inaturalist.org/observations/7398103	https://static.inaturalist.org/photos/9605364/medium.jpeg?1502143252	NA	NA	NA	3	0	FALSE	NA	La Paz Tlaxcolpan, Pue., México	18.9003	-98.216	244	NA	NA	FALSE	NA	NA	Mexico	lion's ear	Leonotis nepetifolia	Bola africana del rey	Plantae	141634	Diana_Filorio	S	S	S	N	S
7398104	2012/12/08 11:40 AM CST	2012-12-08	2012-12-08 17:40:00 UTC	Central Time (US & Canada)	420777	tereso30	2017-08-07 22:01:26 UTC	2019-05-02 17:04:38 UTC	research	CC-BY	http://conabio.inaturalist.org/observations/7398104	https://static.inaturalist.org/photos/9605367/medium.jpeg?1502143256	NA	NA	NA	4	0	FALSE	NA	La Paz Tlaxcolpan, Pue., México	18.9001	-98.2161	31	NA	NA	FALSE	NA	NA	Mexico	lion's ear	Leonotis nepetifolia	Bola africana del rey	Plantae	141634	Diana_Filorio	N	S	S	N	N
7398103	2012/12/08 11:40 AM CST	2012-12-08	2012-12-08 17:40:00 UTC	Central Time (US & Canada)	420777	tereso30	2017-08-07 22:01:25 UTC	2019-05-02 17:04:37 UTC	research	CC-BY	http://conabio.inaturalist.org/observations/7398103	https://static.inaturalist.org/photos/9605364/medium.jpeg?1502143252	NA	NA	NA	3	0	FALSE	NA	La Paz Tlaxcolpan, Pue., México	18.9003	-98.216	244	NA	NA	FALSE	NA	NA	Mexico	lion's ear	Leonotis nepetifolia	Bola africana del rey	Plantae	141634	Luis_Luna	N	S	S	N	S
7398104	2012/12/08 11:40 AM CST	2012-12-08	2012-12-08 17:40:00 UTC	Central Time (US & Canada)	420777	tereso30	2017-08-07 22:01:26 UTC	2019-05-02 17:04:38 UTC	research	CC-BY	http://conabio.inaturalist.org/observations/7398104	https://static.inaturalist.org/photos/9605367/medium.jpeg?1502143256	NA	NA	NA	4	0	FALSE	NA	La Paz Tlaxcolpan, Pue., México	18.9001	-98.2161	31	NA	NA	FALSE	NA	NA	Mexico	lion's ear	Leonotis nepetifolia	Bola africana del rey	Plantae	141634	Luis_Luna	N	N	S	N	S
176945	2013-01-09	2013-01-09	NA	Pacific Time (US & Canada)	477	loarie	2013-01-09 23:20:59 UTC	2020-04-20 23:32:42 UTC	research	CC0	http://conabio.inaturalist.org/observations/176945	https://static.inaturalist.org/photos/232259/medium.jpg?1444576634	NA	NA	NA	3	0	false	NA	UNAM mexico	19.2952	-99.1953	100	NA	NA	false	NA	NA	Mexico	lion's ear	Leonotis nepetifolia	Bola africana del rey	Plantae	141634	Juan_DeJesus	N	S	S	NS	N
176945	2013-01-09	2013-01-09	NA	Pacific Time (US & Canada)	477	loarie	2013-01-09 23:20:59 UTC	2020-04-20 23:32:42 UTC	research	CC0	http://conabio.inaturalist.org/observations/176945	https://static.inaturalist.org/photos/232259/medium.jpg?1444576634	NA	NA	NA	3	0	FALSE	NA	UNAM mexico	19.2952	-99.1953	100	NA	NA	FALSE	NA	NA	Mexico	lion's ear	Leonotis nepetifolia	Bola africana del rey	Plantae	141634	LuisAngeles	N	S	S	N	N
176945	2013-01-09	2013-01-09	NA	Pacific Time (US & Canada)	477	loarie	2013-01-09 23:20:59 UTC	2020-04-20 23:32:42 UTC	research	CC0	http://conabio.inaturalist.org/observations/176945	https://static.inaturalist.org/photos/232259/medium.jpg?1444576634	NA	NA	NA	3	0	false	NA	UNAM mexico	19.2952	-99.1953	100	NA	NA	false	NA	NA	Mexico	lion's ear	Leonotis nepetifolia	Bola africana del rey	Plantae	141634	JoseSalvador	N	S	S	N	N
242971	2013-03-14	2013-03-14	NA	Mexico City	12244	negronahual	2013-04-22 21:22:47 UTC	2018-11-30 11:40:34 UTC	research	CC-BY-NC	http://conabio.inaturalist.org/observations/242971	https://static.inaturalist.org/photos/304015/medium.jpg?1444839110	NA	NA	NA	3	0	false	NA	Bosque de Tlalpan, MX-DF, MX	19.2933	-99.2033	NA	NA	NA	false	NA	NA	Mexico	lion's ear	Leonotis nepetifolia	Bola africana del rey	Plantae	141634	Juan_DeJesus	N	N	N	S	N
242971	2013-03-14	2013-03-14	NA	Mexico City	12244	negronahual	2013-04-22 21:22:47 UTC	2018-11-30 11:40:34 UTC	research	CC-BY-NC	http://conabio.inaturalist.org/observations/242971	https://static.inaturalist.org/photos/304015/medium.jpg?1444839110	NA	NA	NA	3	0	FALSE	NA	Bosque de Tlalpan, MX-DF, MX	19.2933	-99.2033	NA	NA	NA	FALSE	NA	NA	Mexico	lion's ear	Leonotis nepetifolia	Bola africana del rey	Plantae	141634	LuisAngeles	N	N	S	S	N
242971	2013-03-14	2013-03-14	NA	Mexico City	12244	negronahual	2013-04-22 21:22:47 UTC	2018-11-30 11:40:34 UTC	research	CC-BY-NC	http://conabio.inaturalist.org/observations/242971	https://static.inaturalist.org/photos/304015/medium.jpg?1444839110	NA	NA	NA	3	0	false	NA	Bosque de Tlalpan, MX-DF, MX	19.2933	-99.2033	NA	NA	NA	false	NA	NA	Mexico	lion's ear	Leonotis nepetifolia	Bola africana del rey	Plantae	141634	JoseSalvador	N	N	N	S	N
36811328	2013/03/14 2:16 PM CST	2013-03-14	2013-03-14 20:16:00 UTC	Mexico City	77824	adorantes	2019-12-21 00:02:45 UTC	2020-01-20 19:52:08 UTC	research	NA	https://www.inaturalist.org/observations/36811328	https://static.inaturalist.org/photos/58250735/medium.jpg?1576885385	NA	NA	NA	0	0	FALSE	NA	Chimay, Yaxcabá, Yucatán	20.5414	-88.729	4	NA	NA	FALSE	NA	NA	Mexico	Bola africana del rey	Leonotis nepetifolia	Bola africana del rey	Plantae	141634	Luz_Meza	N	N	N	S	N
36811328	2013/03/14 2:16 PM CST	2013-03-14	2013-03-14 20:16:00 UTC	Mexico City	77824	adorantes	2019-12-21 00:02:45 UTC	2020-01-20 19:52:08 UTC	research	NA	https://www.inaturalist.org/observations/36811328	https://static.inaturalist.org/photos/58250735/medium.jpg?1576885385	NA	NA	NA	0	0	FALSE	NA	Chimay, Yaxcabá, Yucatán	20.5414	-88.729	4	NA	NA	FALSE	NA	NA	Mexico	Bola africana del rey	Leonotis nepetifolia	Bola africana del rey	Plantae	141634	Sandibet_Lopez	N	N	N	S	N
36811328	2013/03/14 2:16 PM CST	2013-03-14	2013-03-14 20:16:00 UTC	Mexico City	77824	adorantes	2019-12-21 00:02:45 UTC	2020-01-20 19:52:08 UTC	research	NA	https://www.inaturalist.org/observations/36811328	https://static.inaturalist.org/photos/58250735/medium.jpg?1576885385	NA	NA	NA	0	0	FALSE	NA	Chimay, Yaxcabá, Yucatán	20.5414	-88.729	4	NA	NA	FALSE	NA	NA	Mexico	Bola africana del rey	Leonotis nepetifolia	Bola africana del rey	Plantae	141634	Vania_Camacho	N	N	N	S	N
36811335	2013/03/14 2:18 PM CST	2013-03-14	2013-03-14 20:18:00 UTC	Mexico City	77824	adorantes	2019-12-21 00:02:50 UTC	2019-12-21 17:49:25 UTC	research	NA	https://www.inaturalist.org/observations/36811335	https://static.inaturalist.org/photos/58250765/medium.jpeg?1576885434	NA	NA	NA	1	0	FALSE	NA	Chimay, Yaxcabá, Yucatán	20.541	-88.7287	4	NA	NA	FALSE	NA	NA	Mexico	Bola africana del rey	Leonotis nepetifolia	Bola africana del rey	Plantae	141634	Luz_Meza	S	NS	NS	S	S
36811335	2013/03/14 2:18 PM CST	2013-03-14	2013-03-14 20:18:00 UTC	Mexico City	77824	adorantes	2019-12-21 00:02:50 UTC	2019-12-21 17:49:25 UTC	research	NA	https://www.inaturalist.org/observations/36811335	https://static.inaturalist.org/photos/58250765/medium.jpeg?1576885434	NA	NA	NA	1	0	FALSE	NA	Chimay, Yaxcabá, Yucatán	20.541	-88.7287	4	NA	NA	FALSE	NA	NA	Mexico	Bola africana del rey	Leonotis nepetifolia	Bola africana del rey	Plantae	141634	Sandibet_Lopez	S	N	N	S	S
36811335	2013/03/14 2:18 PM CST	2013-03-14	2013-03-14 20:18:00 UTC	Mexico City	77824	adorantes	2019-12-21 00:02:50 UTC	2019-12-21 17:49:25 UTC	research	NA	https://www.inaturalist.org/observations/36811335	https://static.inaturalist.org/photos/58250765/medium.jpeg?1576885434	NA	NA	NA	1	0	FALSE	NA	Chimay, Yaxcabá, Yucatán	20.541	-88.7287	4	NA	NA	FALSE	NA	NA	Mexico	Bola africana del rey	Leonotis nepetifolia	Bola africana del rey	Plantae	141634	Vania_Camacho	S	N	N	S	N
233050	2013-04-08	2013-04-08	NA	Mexico City	9345	roberto_arreola	2013-04-09 23:26:34 UTC	2018-11-30 11:40:50 UTC	research	NA	http://conabio.inaturalist.org/observations/233050	https://static.inaturalist.org/photos/293117/medium.JPG?1365550048	NA	NA	NA	4	0	false	NA	Canal Nacional	19.3321	-99.1099	472	NA	NA	false	NA	NA	Mexico	lion's ear	Leonotis nepetifolia	Bola africana del rey	Plantae	141634	Juan_DeJesus	N	S	S	N	S
233050	2013-04-08	2013-04-08	NA	Mexico City	9345	roberto_arreola	2013-04-09 23:26:34 UTC	2018-11-30 11:40:50 UTC	research	NA	http://conabio.inaturalist.org/observations/233050	https://static.inaturalist.org/photos/293117/medium.JPG?1365550048	NA	NA	NA	4	0	FALSE	NA	Canal Nacional	19.3321	-99.1099	472	NA	NA	FALSE	NA	NA	Mexico	lion's ear	Leonotis nepetifolia	Bola africana del rey	Plantae	141634	LuisAngeles	S	N	S	N	S
233050	2013-04-08	2013-04-08	NA	Mexico City	9345	roberto_arreola	2013-04-09 23:26:34 UTC	2018-11-30 11:40:50 UTC	research	NA	http://conabio.inaturalist.org/observations/233050	https://static.inaturalist.org/photos/293117/medium.JPG?1365550048	NA	NA	NA	4	0	false	NA	Canal Nacional	19.3321	-99.1099	472	NA	NA	false	NA	NA	Mexico	lion's ear	Leonotis nepetifolia	Bola africana del rey	Plantae	141634	JoseSalvador	S	S	S	N	S
343923	2013-07-21	2013-07-21	NA	Mexico City	12244	negronahual	2013-07-24 03:38:13 UTC	2018-11-30 11:40:32 UTC	research	CC-BY-NC	http://conabio.inaturalist.org/observations/343923	https://static.inaturalist.org/photos/428007/medium.png?1374637098	NA	NA	NA	4	0	false	NA	Ocuilan, MX-MX, MX	18.944	-99.4592	1274	NA	NA	false	NA	NA	Mexico	lion's ear	Leonotis nepetifolia	Bola africana del rey	Plantae	141634	Juan_DeJesus	N	S	S	N	S
343923	2013-07-21	2013-07-21	NA	Mexico City	12244	negronahual	2013-07-24 03:38:13 UTC	2018-11-30 11:40:32 UTC	research	CC-BY-NC	http://conabio.inaturalist.org/observations/343923	https://static.inaturalist.org/photos/428007/medium.png?1374637098	NA	NA	NA	4	0	FALSE	NA	Ocuilan, MX-MX, MX	18.944	-99.4592	1274	NA	NA	FALSE	NA	NA	Mexico	lion's ear	Leonotis nepetifolia	Bola africana del rey	Plantae	141634	LuisAngeles	N	S	S	N	S
343923	2013-07-21	2013-07-21	NA	Mexico City	12244	negronahual	2013-07-24 03:38:13 UTC	2018-11-30 11:40:32 UTC	research	CC-BY-NC	http://conabio.inaturalist.org/observations/343923	https://static.inaturalist.org/photos/428007/medium.png?1374637098	NA	NA	NA	4	0	false	NA	Ocuilan, MX-MX, MX	18.944	-99.4592	1274	NA	NA	false	NA	NA	Mexico	lion's ear	Leonotis nepetifolia	Bola africana del rey	Plantae	141634	JoseSalvador	N	S	S	N	S
450449	2013-07-23	2013-07-23	NA	Mexico City	12209	larpa	2013-11-07 21:22:44 UTC	2018-11-30 11:45:44 UTC	research	CC-BY-NC	http://conabio.inaturalist.org/observations/450449	https://static.inaturalist.org/photos/568074/medium.jpg?1383859434	NA	NA	NA	7	0	false	NA	Yautlica	19.3331	-98.9837	2047	NA	NA	false	NA	NA	Mexico	lion's ear	Leonotis nepetifolia	Bola africana del rey	Plantae	141634	Juan_DeJesus	N	S	S	N	N
450449	2013-07-23	2013-07-23	NA	Mexico City	12209	larpa	2013-11-07 21:22:44 UTC	2018-11-30 11:45:44 UTC	research	CC-BY-NC	http://conabio.inaturalist.org/observations/450449	https://static.inaturalist.org/photos/568074/medium.jpg?1383859434	NA	NA	NA	7	0	FALSE	NA	Yautlica	19.3331	-98.9837	2047	NA	NA	FALSE	NA	NA	Mexico	lion's ear	Leonotis nepetifolia	Bola africana del rey	Plantae	141634	LuisAngeles	N	S	S	N	N
450449	2013-07-23	2013-07-23	NA	Mexico City	12209	larpa	2013-11-07 21:22:44 UTC	2018-11-30 11:45:44 UTC	research	CC-BY-NC	http://conabio.inaturalist.org/observations/450449	https://static.inaturalist.org/photos/568074/medium.jpg?1383859434	NA	NA	NA	7	0	false	NA	Yautlica	19.3331	-98.9837	2047	NA	NA	false	NA	NA	Mexico	lion's ear	Leonotis nepetifolia	Bola africana del rey	Plantae	141634	JoseSalvador	N	S	S	N	N
2970307	2013-07-25	2013-07-25	NA	Mexico City	217813	ivanresendizcruz	2016-04-19 00:17:56 UTC	2018-11-30 11:33:04 UTC	research	CC-BY-NC	http://conabio.inaturalist.org/observations/2970307	https://static.inaturalist.org/photos/3411839/medium.JPG?1461025080	NA	NA	NA	4	0	FALSE	NA	Atitalaquia, Hidalgo	20.0642	-99.1737	NA	NA	NA	FALSE	NA	NA	Mexico	lion's ear	Leonotis nepetifolia	Bola africana del rey	Plantae	141634	Andrea_Garcia	N	S	S	N	S
2970307	2013-07-25	2013-07-25	NA	Mexico City	217813	ivanresendizcruz	2016-04-19 00:17:56 UTC	2018-11-30 11:33:04 UTC	research	CC-BY-NC	http://conabio.inaturalist.org/observations/2970307	https://static.inaturalist.org/photos/3411839/medium.JPG?1461025080	NA	NA	NA	4	0	FALSE	NA	Atitalaquia, Hidalgo	20.0642	-99.1737	NA	NA	NA	FALSE	NA	NA	Mexico	lion's ear	Leonotis nepetifolia	Bola africana del rey	Plantae	141634	Lizet_Castillo	N	S	S	N	S
2970307	2013-07-25	2013-07-25	NA	Mexico City	217813	ivanresendizcruz	2016-04-19 00:17:56 UTC	2018-11-30 11:33:04 UTC	research	CC-BY-NC	http://conabio.inaturalist.org/observations/2970307	https://static.inaturalist.org/photos/3411839/medium.JPG?1461025080	NA	NA	NA	4	0	FALSE	NA	Atitalaquia, Hidalgo	20.0642	-99.1737	NA	NA	NA	FALSE	NA	NA	Mexico	lion's ear	Leonotis nepetifolia	Bola africana del rey	Plantae	141634	Vania_Camacho	N	S	S	N	S
365200	2013-07-29	2013-07-29	NA	Mexico City	16367	joseantonioap	2013-08-14 06:17:37 UTC	2018-11-30 11:40:31 UTC	research	CC-BY	http://conabio.inaturalist.org/observations/365200	https://static.inaturalist.org/photos/455931/medium.jpg?1376461066	NA	NA	NA	6	0	false	NA	Pilcaya Guerrero MÃ©xico	18.7496	-99.6781	684	NA	NA	false	NA	NA	Mexico	lion's ear	Leonotis nepetifolia	Bola africana del rey	Plantae	141634	Juan_DeJesus	N	S	S	N	S
365200	2013-07-29	2013-07-29	NA	Mexico City	16367	joseantonioap	2013-08-14 06:17:37 UTC	2018-11-30 11:40:31 UTC	research	CC-BY	http://conabio.inaturalist.org/observations/365200	https://static.inaturalist.org/photos/455931/medium.jpg?1376461066	NA	NA	NA	6	0	FALSE	NA	Pilcaya Guerrero México	18.7496	-99.6781	684	NA	NA	FALSE	NA	NA	Mexico	lion's ear	Leonotis nepetifolia	Bola africana del rey	Plantae	141634	LuisAngeles	N	S	S	N	S
365200	2013-07-29	2013-07-29	NA	Mexico City	16367	joseantonioap	2013-08-14 06:17:37 UTC	2018-11-30 11:40:31 UTC	research	CC-BY	http://conabio.inaturalist.org/observations/365200	https://static.inaturalist.org/photos/455931/medium.jpg?1376461066	NA	NA	NA	6	0	false	NA	Pilcaya Guerrero MÃ©xico	18.7496	-99.6781	684	NA	NA	false	NA	NA	Mexico	lion's ear	Leonotis nepetifolia	Bola africana del rey	Plantae	141634	JoseSalvador	N	S	S	N	S
1178215	2013-08-07	2013-08-07	NA	Hawaii	64596	juancarlosgarciamorales1	2015-01-15 21:16:10 UTC	2018-11-30 11:36:49 UTC	research	NA	http://conabio.inaturalist.org/observations/1178215	https://static.inaturalist.org/photos/1487139/medium.jpg?1421356605	NA	NA	NA	7	0	FALSE	NA	Contepec, Michoacán	19.9522	-100.162	1808	NA	NA	FALSE	NA	NA	Mexico	lion's ear	Leonotis nepetifolia	Bola africana del rey	Plantae	141634	MetztliHerrera	N	S	S	N	NS
1178215	2013-08-07	2013-08-07	NA	Hawaii	64596	juancarlosgarciamorales1	2015-01-15 21:16:10 UTC	2018-11-30 11:36:49 UTC	research	NA	http://conabio.inaturalist.org/observations/1178215	https://static.inaturalist.org/photos/1487139/medium.jpg?1421356605	NA	NA	NA	7	0	false	NA	Contepec, MichoacÃ¡n	19.9522	-100.162	1808	NA	NA	false	NA	NA	Mexico	lion's ear	Leonotis nepetifolia	Bola africana del rey	Plantae	141634	SalvadorValles	S	S	S	N	S
1178215	2013-08-07	2013-08-07	NA	Hawaii	64596	juancarlosgarciamorales1	2015-01-15 21:16:10 UTC	2018-11-30 11:36:49 UTC	research	NA	http://conabio.inaturalist.org/observations/1178215	https://static.inaturalist.org/photos/1487139/medium.jpg?1421356605	NA	NA	NA	7	0	false	NA	Contepec, MichoacÃ¡n	19.9522	-100.162	1808	NA	NA	false	NA	NA	Mexico	lion's ear	Leonotis nepetifolia	Bola africana del rey	Plantae	141634	Sandra_Morales	N	S	S	N	N
456469	2013-09-08	2013-09-08	NA	Mexico City	2365	artmur	2013-11-13 23:41:06 UTC	2018-11-30 11:43:06 UTC	research	CC-BY-NC-ND	http://www.inaturalist.org/observations/456469	https://static.inaturalist.org/photos/575967/medium.JPG?1384386071	NA	NA	NA	4	0	false	NA	Guanajuato, Gto.	21.0287	-101.266	NA	NA	NA	false	NA	NA	Mexico	lion's ear	Leonotis nepetifolia	Bola africana del rey	Plantae	141634	Juan_DeJesus	N	S	S	N	S
456469	2013-09-08	2013-09-08	NA	Mexico City	2365	artmur	2013-11-13 23:41:06 UTC	2018-11-30 11:43:06 UTC	research	CC-BY-NC-ND	http://www.inaturalist.org/observations/456469	https://static.inaturalist.org/photos/575967/medium.JPG?1384386071	NA	NA	NA	4	0	FALSE	NA	Guanajuato, Gto.	21.0287	-101.266	NA	NA	NA	FALSE	NA	NA	Mexico	lion's ear	Leonotis nepetifolia	Bola africana del rey	Plantae	141634	LuisAngeles	N	S	S	N	S
456469	2013-09-08	2013-09-08	NA	Mexico City	2365	artmur	2013-11-13 23:41:06 UTC	2018-11-30 11:43:06 UTC	research	CC-BY-NC-ND	http://www.inaturalist.org/observations/456469	https://static.inaturalist.org/photos/575967/medium.JPG?1384386071	NA	NA	NA	4	0	false	NA	Guanajuato, Gto.	21.0287	-101.266	NA	NA	NA	false	NA	NA	Mexico	lion's ear	Leonotis nepetifolia	Bola africana del rey	Plantae	141634	JoseSalvador	N	S	S	N	S
405572	2013-09-21	2013-09-21	2013-09-21 20:19:39 UTC	Mexico City	20727	ciovarnat	2013-09-23 02:45:52 UTC	2020-04-20 23:38:19 UTC	research	CC-BY-NC	http://conabio.inaturalist.org/observations/405572	https://static.inaturalist.org/photos/507594/medium.JPG?1379904359	NA	NA	NA	6	0	false	NA	xochimilco	19.2277	-99.0972	NA	NA	NA	false	NA	NA	Mexico	lion's ear	Leonotis nepetifolia	Bola africana del rey	Plantae	141634	Juan_DeJesus	N	S	S	S	S
405572	2013-09-21	2013-09-21	2013-09-21 20:19:39 UTC	Mexico City	20727	ciovarnat	2013-09-23 02:45:52 UTC	2020-04-20 23:38:19 UTC	research	CC-BY-NC	http://conabio.inaturalist.org/observations/405572	https://static.inaturalist.org/photos/507594/medium.JPG?1379904359	NA	NA	NA	6	0	FALSE	NA	xochimilco	19.2277	-99.0972	NA	NA	NA	FALSE	NA	NA	Mexico	lion's ear	Leonotis nepetifolia	Bola africana del rey	Plantae	141634	LuisAngeles	N	S	S	S	S
405572	2013-09-21	2013-09-21	2013-09-21 20:19:39 UTC	Mexico City	20727	ciovarnat	2013-09-23 02:45:52 UTC	2020-04-20 23:38:19 UTC	research	CC-BY-NC	http://conabio.inaturalist.org/observations/405572	https://static.inaturalist.org/photos/507594/medium.JPG?1379904359	NA	NA	NA	6	0	false	NA	xochimilco	19.2277	-99.0972	NA	NA	NA	false	NA	NA	Mexico	lion's ear	Leonotis nepetifolia	Bola africana del rey	Plantae	141634	JoseSalvador	S	S	S	S	S
436645	2013-10-13	2013-10-13	NA	Hawaii	8233	carlos2	2013-10-22 03:20:57 UTC	2020-04-21 01:34:40 UTC	research	CC-BY-NC	http://conabio.inaturalist.org/observations/436645	https://static.inaturalist.org/photos/549615/medium.JPG?1382412065	NA	NA	NA	3	0	false	NA	Cuicuilco	19.3001	-99.1846	27	NA	NA	false	NA	NA	Mexico	lion's ear	Leonotis nepetifolia	Bola africana del rey	Plantae	141634	Juan_DeJesus	N	S	S	N	S
436645	2013-10-13	2013-10-13	NA	Hawaii	8233	carlos2	2013-10-22 03:20:57 UTC	2020-04-21 01:34:40 UTC	research	CC-BY-NC	http://conabio.inaturalist.org/observations/436645	https://static.inaturalist.org/photos/549615/medium.JPG?1382412065	NA	NA	NA	3	0	FALSE	NA	Cuicuilco	19.3001	-99.1846	27	NA	NA	FALSE	NA	NA	Mexico	lion's ear	Leonotis nepetifolia	Bola africana del rey	Plantae	141634	LuisAngeles	N	S	S	N	S
436645	2013-10-13	2013-10-13	NA	Hawaii	8233	carlos2	2013-10-22 03:20:57 UTC	2020-04-21 01:34:40 UTC	research	CC-BY-NC	http://conabio.inaturalist.org/observations/436645	https://static.inaturalist.org/photos/549615/medium.JPG?1382412065	NA	NA	NA	3	0	false	NA	Cuicuilco	19.3001	-99.1846	27	NA	NA	false	NA	NA	Mexico	lion's ear	Leonotis nepetifolia	Bola africana del rey	Plantae	141634	JoseSalvador	N	S	S	N	S
448294	2013-11-04	2013-11-04	NA	Casablanca	12244	negronahual	2013-11-05 00:11:01 UTC	2018-11-30 11:40:29 UTC	research	CC-BY-NC	http://conabio.inaturalist.org/observations/448294	https://static.inaturalist.org/photos/565208/medium.jpg?1383610279	NA	NA	NA	6	0	false	10	Boulevard Adolfo RuÃ­z Cortinez, CoyoacÃ¡n, DF, MX	19.3034	-99.1836	NA	NA	NA	false	NA	NA	Mexico	lion's ear	Leonotis nepetifolia	Bola africana del rey	Plantae	141634	Juan_DeJesus	N	S	S	N	N
448294	2013-11-04	2013-11-04	NA	Casablanca	12244	negronahual	2013-11-05 00:11:01 UTC	2018-11-30 11:40:29 UTC	research	CC-BY-NC	http://conabio.inaturalist.org/observations/448294	https://static.inaturalist.org/photos/565208/medium.jpg?1383610279	NA	NA	NA	6	0	FALSE	10	Boulevard Adolfo Ruíz Cortinez, Coyoacán, DF, MX	19.3034	-99.1836	NA	NA	NA	FALSE	NA	NA	Mexico	lion's ear	Leonotis nepetifolia	Bola africana del rey	Plantae	141634	LuisAngeles	N	S	S	N	N
448294	2013-11-04	2013-11-04	NA	Casablanca	12244	negronahual	2013-11-05 00:11:01 UTC	2018-11-30 11:40:29 UTC	research	CC-BY-NC	http://conabio.inaturalist.org/observations/448294	https://static.inaturalist.org/photos/565208/medium.jpg?1383610279	NA	NA	NA	6	0	false	10	Boulevard Adolfo RuÃ­z Cortinez, CoyoacÃ¡n, DF, MX	19.3034	-99.1836	NA	NA	NA	false	NA	NA	Mexico	lion's ear	Leonotis nepetifolia	Bola africana del rey	Plantae	141634	JoseSalvador	N	S	S	N	N
453980	lun nov 11 2013 14:55:51 GMT-0600 (GMT-06:00)	2013-11-11	2013-11-11 20:55:51 UTC	Central America	14567	jordan	2013-11-11 21:44:47 UTC	2020-04-21 01:35:24 UTC	research	CC-BY-NC	http://www.inaturalist.org/observations/453980	https://static.inaturalist.org/photos/572877/medium.jpg?1384206320	NA	NA	NA	4	0	false	10	National Autonomous University of Mexico, CoyoacÃ¡n, The Federal District, MX	19.3224	-99.1947	5	NA	NA	false	NA	NA	Mexico	lion's ear	Leonotis nepetifolia	Bola africana del rey	Plantae	141634	Juan_DeJesus	N	S	S	N	S
453980	lun nov 11 2013 14:55:51 GMT-0600 (GMT-06:00)	2013-11-11	2013-11-11 20:55:51 UTC	Central America	14567	jordan	2013-11-11 21:44:47 UTC	2020-04-21 01:35:24 UTC	research	CC-BY-NC	http://www.inaturalist.org/observations/453980	https://static.inaturalist.org/photos/572877/medium.jpg?1384206320	NA	NA	NA	4	0	FALSE	10	National Autonomous University of Mexico, Coyoacán, The Federal District, MX	19.3224	-99.1947	5	NA	NA	FALSE	NA	NA	Mexico	lion's ear	Leonotis nepetifolia	Bola africana del rey	Plantae	141634	LuisAngeles	N	S	S	S	S
453980	lun nov 11 2013 14:55:51 GMT-0600 (GMT-06:00)	2013-11-11	2013-11-11 20:55:51 UTC	Central America	14567	jordan	2013-11-11 21:44:47 UTC	2020-04-21 01:35:24 UTC	research	CC-BY-NC	http://www.inaturalist.org/observations/453980	https://static.inaturalist.org/photos/572877/medium.jpg?1384206320	NA	NA	NA	4	0	false	10	National Autonomous University of Mexico, CoyoacÃ¡n, The Federal District, MX	19.3224	-99.1947	5	NA	NA	false	NA	NA	Mexico	lion's ear	Leonotis nepetifolia	Bola africana del rey	Plantae	141634	JoseSalvador	N	S	S	N	S
457505	jue nov 14 2013 12:58:12 GMT-0600 (GMT-06:00)	2013-11-14	2013-11-14 18:58:12 UTC	Central America	14567	jordan	2013-11-14 19:13:47 UTC	2020-04-21 01:35:45 UTC	research	CC-BY-NC	http://www.inaturalist.org/observations/457505	https://static.inaturalist.org/photos/577228/medium.jpg?1384456468	NA	NA	NA	4	0	false	10	CoyoacÃ¡n, MX-DF, MX	19.3217	-99.1942	5	NA	NA	false	NA	NA	Mexico	lion's ear	Leonotis nepetifolia	Bola africana del rey	Plantae	141634	Juan_DeJesus	N	S	S	N	N
457505	jue nov 14 2013 12:58:12 GMT-0600 (GMT-06:00)	2013-11-14	2013-11-14 18:58:12 UTC	Central America	14567	jordan	2013-11-14 19:13:47 UTC	2020-04-21 01:35:45 UTC	research	CC-BY-NC	http://www.inaturalist.org/observations/457505	https://static.inaturalist.org/photos/577228/medium.jpg?1384456468	NA	NA	NA	4	0	FALSE	10	Coyoacán, MX-DF, MX	19.3217	-99.1942	5	NA	NA	FALSE	NA	NA	Mexico	lion's ear	Leonotis nepetifolia	Bola africana del rey	Plantae	141634	LuisAngeles	N	S	S	N	N
457505	jue nov 14 2013 12:58:12 GMT-0600 (GMT-06:00)	2013-11-14	2013-11-14 18:58:12 UTC	Central America	14567	jordan	2013-11-14 19:13:47 UTC	2020-04-21 01:35:45 UTC	research	CC-BY-NC	http://www.inaturalist.org/observations/457505	https://static.inaturalist.org/photos/577228/medium.jpg?1384456468	NA	NA	NA	4	0	false	10	CoyoacÃ¡n, MX-DF, MX	19.3217	-99.1942	5	NA	NA	false	NA	NA	Mexico	lion's ear	Leonotis nepetifolia	Bola africana del rey	Plantae	141634	JoseSalvador	N	S	S	N	NS
457507	jue nov 14 2013 13:00:24 GMT-0600 (GMT-06:00)	2013-11-14	2013-11-14 19:00:24 UTC	Central America	14567	jordan	2013-11-14 19:13:48 UTC	2020-04-21 01:35:46 UTC	research	CC-BY-NC	http://www.inaturalist.org/observations/457507	https://static.inaturalist.org/photos/577285/medium.jpg?1384456863	NA	NA	NA	4	0	false	10	CoyoacÃ¡n, MX-DF, MX	19.3215	-99.1941	5	NA	NA	false	NA	NA	Mexico	lion's ear	Leonotis nepetifolia	Bola africana del rey	Plantae	141634	Juan_DeJesus	N	S	S	N	S
457507	jue nov 14 2013 13:00:24 GMT-0600 (GMT-06:00)	2013-11-14	2013-11-14 19:00:24 UTC	Central America	14567	jordan	2013-11-14 19:13:48 UTC	2020-04-21 01:35:46 UTC	research	CC-BY-NC	http://www.inaturalist.org/observations/457507	https://static.inaturalist.org/photos/577285/medium.jpg?1384456863	NA	NA	NA	4	0	FALSE	10	Coyoacán, MX-DF, MX	19.3215	-99.1941	5	NA	NA	FALSE	NA	NA	Mexico	lion's ear	Leonotis nepetifolia	Bola africana del rey	Plantae	141634	LuisAngeles	N	S	S	N	S
457507	jue nov 14 2013 13:00:24 GMT-0600 (GMT-06:00)	2013-11-14	2013-11-14 19:00:24 UTC	Central America	14567	jordan	2013-11-14 19:13:48 UTC	2020-04-21 01:35:46 UTC	research	CC-BY-NC	http://www.inaturalist.org/observations/457507	https://static.inaturalist.org/photos/577285/medium.jpg?1384456863	NA	NA	NA	4	0	false	10	CoyoacÃ¡n, MX-DF, MX	19.3215	-99.1941	5	NA	NA	false	NA	NA	Mexico	lion's ear	Leonotis nepetifolia	Bola africana del rey	Plantae	141634	JoseSalvador	S	S	S	N	S
459053	vie nov 15 2013 16:54:14 GMT-0600 (GMT-06:00)	2013-11-15	2013-11-15 22:54:14 UTC	Central America	14567	jordan	2013-11-15 23:01:53 UTC	2020-04-21 01:35:51 UTC	research	CC-BY-NC	http://www.inaturalist.org/observations/459053	https://static.inaturalist.org/photos/578710/medium.jpg?1384556929	NA	NA	NA	3	0	false	10	National Autonomous University of Mexico, CoyoacÃ¡n, The Federal District, MX	19.3133	-99.1785	5	NA	NA	false	NA	NA	Mexico	lion's ear	Leonotis nepetifolia	Bola africana del rey	Plantae	141634	Juan_DeJesus	N	S	S	N	N
459053	vie nov 15 2013 16:54:14 GMT-0600 (GMT-06:00)	2013-11-15	2013-11-15 22:54:14 UTC	Central America	14567	jordan	2013-11-15 23:01:53 UTC	2020-04-21 01:35:51 UTC	research	CC-BY-NC	http://www.inaturalist.org/observations/459053	https://static.inaturalist.org/photos/578710/medium.jpg?1384556929	NA	NA	NA	3	0	FALSE	10	National Autonomous University of Mexico, Coyoacán, The Federal District, MX	19.3133	-99.1785	5	NA	NA	FALSE	NA	NA	Mexico	lion's ear	Leonotis nepetifolia	Bola africana del rey	Plantae	141634	LuisAngeles	S	S	S	N	N
459053	vie nov 15 2013 16:54:14 GMT-0600 (GMT-06:00)	2013-11-15	2013-11-15 22:54:14 UTC	Central America	14567	jordan	2013-11-15 23:01:53 UTC	2020-04-21 01:35:51 UTC	research	CC-BY-NC	http://www.inaturalist.org/observations/459053	https://static.inaturalist.org/photos/578710/medium.jpg?1384556929	NA	NA	NA	3	0	false	10	National Autonomous University of Mexico, CoyoacÃ¡n, The Federal District, MX	19.3133	-99.1785	5	NA	NA	false	NA	NA	Mexico	lion's ear	Leonotis nepetifolia	Bola africana del rey	Plantae	141634	JoseSalvador	N	S	S	N	NS
463501	2013-11-19	2013-11-19	2013-11-19 17:10:15 UTC	Mexico City	12345	elizatorres	2013-11-20 22:27:56 UTC	2018-11-30 11:43:04 UTC	research	CC-BY-NC	http://conabio.inaturalist.org/observations/463501	https://static.inaturalist.org/photos/584444/medium.JPG?1384986495	NA	NA	NA	7	0	false	NA	Yautlica	19.3331	-98.9837	2047	NA	NA	false	NA	NA	Mexico	lion's ear	Leonotis nepetifolia	Bola africana del rey	Plantae	141634	Juan_DeJesus	N	S	S	N	N
463501	2013-11-19	2013-11-19	2013-11-19 17:10:15 UTC	Mexico City	12345	elizatorres	2013-11-20 22:27:56 UTC	2018-11-30 11:43:04 UTC	research	CC-BY-NC	http://conabio.inaturalist.org/observations/463501	https://static.inaturalist.org/photos/584444/medium.JPG?1384986495	NA	NA	NA	7	0	FALSE	NA	Yautlica	19.3331	-98.9837	2047	NA	NA	FALSE	NA	NA	Mexico	lion's ear	Leonotis nepetifolia	Bola africana del rey	Plantae	141634	LuisAngeles	N	S	S	N	N
463501	2013-11-19	2013-11-19	2013-11-19 17:10:15 UTC	Mexico City	12345	elizatorres	2013-11-20 22:27:56 UTC	2018-11-30 11:43:04 UTC	research	CC-BY-NC	http://conabio.inaturalist.org/observations/463501	https://static.inaturalist.org/photos/584444/medium.JPG?1384986495	NA	NA	NA	7	0	false	NA	Yautlica	19.3331	-98.9837	2047	NA	NA	false	NA	NA	Mexico	lion's ear	Leonotis nepetifolia	Bola africana del rey	Plantae	141634	JoseSalvador	N	S	S	N	N
5082651	2013/11/24 6:12 PM CST	2013-11-24	2013-11-25 00:12:00 UTC	Central Time (US & Canada)	16595	leopatas	2017-02-10 03:03:12 UTC	2018-11-30 17:13:51 UTC	research	CC-BY-NC	http://conabio.inaturalist.org/observations/5082651	https://static.inaturalist.org/photos/6241980/medium.jpeg?1486695741	NA	NA	NA	5	0	FALSE	NA	Cuarta, Santo Domingo Yanhuitlán, Oax., México	17.5369	-97.3464	4	NA	NA	FALSE	NA	NA	Mexico	lion's ear	Leonotis nepetifolia	Bola africana del rey	Plantae	141634	Luz_Meza	N	S	S	N	N
5082651	2013/11/24 6:12 PM CST	2013-11-24	2013-11-25 00:12:00 UTC	Central Time (US & Canada)	16595	leopatas	2017-02-10 03:03:12 UTC	2018-11-30 17:13:51 UTC	research	CC-BY-NC	http://conabio.inaturalist.org/observations/5082651	https://static.inaturalist.org/photos/6241980/medium.jpeg?1486695741	NA	NA	NA	5	0	FALSE	NA	Cuarta, Santo Domingo Yanhuitlán, Oax., México	17.5369	-97.3464	4	NA	NA	FALSE	NA	NA	Mexico	lion's ear	Leonotis nepetifolia	Bola africana del rey	Plantae	141634	Sandibet_Lopez	N	S	S	N	N
5082651	2013/11/24 6:12 PM CST	2013-11-24	2013-11-25 00:12:00 UTC	Central Time (US & Canada)	16595	leopatas	2017-02-10 03:03:12 UTC	2018-11-30 17:13:51 UTC	research	CC-BY-NC	http://conabio.inaturalist.org/observations/5082651	https://static.inaturalist.org/photos/6241980/medium.jpeg?1486695741	NA	NA	NA	5	0	FALSE	NA	Cuarta, Santo Domingo Yanhuitlán, Oax., México	17.5369	-97.3464	4	NA	NA	FALSE	NA	NA	Mexico	lion's ear	Leonotis nepetifolia	Bola africana del rey	Plantae	141634	Vania_Camacho	N	S	S	N	N
506331	2013-12-09	2013-12-09	NA	Mexico City	19321	noe	2014-01-21 16:13:23 UTC	2018-11-30 11:45:54 UTC	research	CC-BY-NC	http://conabio.inaturalist.org/observations/506331	https://static.inaturalist.org/photos/644776/medium.JPG?1390320808	NA	NA	NA	4	0	false	NA	Bosque los Colomos	20.7083	-103.395	1453	NA	NA	false	NA	NA	Mexico	lion's ear	Leonotis nepetifolia	Bola africana del rey	Plantae	141634	Juan_DeJesus	N	N	S	N	S
506331	2013-12-09	2013-12-09	NA	Mexico City	19321	noe	2014-01-21 16:13:23 UTC	2018-11-30 11:45:54 UTC	research	CC-BY-NC	http://conabio.inaturalist.org/observations/506331	https://static.inaturalist.org/photos/644776/medium.JPG?1390320808	NA	NA	NA	4	0	FALSE	NA	Bosque los Colomos	20.7083	-103.395	1453	NA	NA	FALSE	NA	NA	Mexico	lion's ear	Leonotis nepetifolia	Bola africana del rey	Plantae	141634	LuisAngeles	N	S	S	N	S
506331	2013-12-09	2013-12-09	NA	Mexico City	19321	noe	2014-01-21 16:13:23 UTC	2018-11-30 11:45:54 UTC	research	CC-BY-NC	http://conabio.inaturalist.org/observations/506331	https://static.inaturalist.org/photos/644776/medium.JPG?1390320808	NA	NA	NA	4	0	false	NA	Bosque los Colomos	20.7083	-103.395	1453	NA	NA	false	NA	NA	Mexico	lion's ear	Leonotis nepetifolia	Bola africana del rey	Plantae	141634	JoseSalvador	N	S	S	N	S
650464	2013-12-14	2013-12-14	2013-12-14 15:35:51 UTC	Central America	23738	elvis	2014-04-30 17:09:08 UTC	2018-11-30 11:37:27 UTC	research	CC-BY-NC-SA	http://conabio.inaturalist.org/observations/650464	https://static.inaturalist.org/photos/820281/medium.jpg?1398877803	NA	NA	NA	5	0	FALSE	NA	San Jose Huipana, Michoacan	20.2661	-101.478	124	NA	NA	FALSE	NA	NA	Mexico	lion's ear	Leonotis nepetifolia	Bola africana del rey	Plantae	141634	MetztliHerrera	N	S	S	S	S
650464	2013-12-14	2013-12-14	2013-12-14 15:35:51 UTC	Central America	23738	elvis	2014-04-30 17:09:08 UTC	2018-11-30 11:37:27 UTC	research	CC-BY-NC-SA	http://conabio.inaturalist.org/observations/650464	https://static.inaturalist.org/photos/820281/medium.jpg?1398877803	NA	NA	NA	5	0	FALSE	NA	San Jose Huipana, Michoacan	20.2661	-101.478	124	NA	NA	FALSE	NA	NA	Mexico	lion's ear	Leonotis nepetifolia	Bola africana del rey	Plantae	141634	LuisAngeles	N	S	S	S	S
650464	2013-12-14	2013-12-14	2013-12-14 15:35:51 UTC	Central America	23738	elvis	2014-04-30 17:09:08 UTC	2018-11-30 11:37:27 UTC	research	CC-BY-NC-SA	http://conabio.inaturalist.org/observations/650464	https://static.inaturalist.org/photos/820281/medium.jpg?1398877803	NA	NA	NA	5	0	false	NA	San Jose Huipana, Michoacan	20.2661	-101.478	124	NA	NA	false	NA	NA	Mexico	lion's ear	Leonotis nepetifolia	Bola africana del rey	Plantae	141634	JoseSalvador	N	S	S	S	S
487677	jue dic 26 2013 08:25:44 GMT-0600 (GMT-06:00)	2013-12-26	2013-12-26 14:25:44 UTC	Central America	14567	jordan	2013-12-26 14:27:35 UTC	2018-11-30 11:47:00 UTC	research	CC-BY-NC	http://www.inaturalist.org/observations/487677	https://static.inaturalist.org/photos/616569/medium.jpg?1388068066	NA	NA	NA	3	0	false	10	Privada Hornos, Santa Cruz XoxocotlÃ¡n, Oaxaca, MX	17.0263	-96.7227	5	NA	NA	false	NA	NA	Mexico	lion's ear	Leonotis nepetifolia	Bola africana del rey	Plantae	141634	Juan_DeJesus	N	S	S	N	N
487677	jue dic 26 2013 08:25:44 GMT-0600 (GMT-06:00)	2013-12-26	2013-12-26 14:25:44 UTC	Central America	14567	jordan	2013-12-26 14:27:35 UTC	2018-11-30 11:47:00 UTC	research	CC-BY-NC	http://www.inaturalist.org/observations/487677	https://static.inaturalist.org/photos/616569/medium.jpg?1388068066	NA	NA	NA	3	0	FALSE	10	Privada Hornos, Santa Cruz Xoxocotlán, Oaxaca, MX	17.0263	-96.7227	5	NA	NA	FALSE	NA	NA	Mexico	lion's ear	Leonotis nepetifolia	Bola africana del rey	Plantae	141634	LuisAngeles	N	N	S	S	N
487677	jue dic 26 2013 08:25:44 GMT-0600 (GMT-06:00)	2013-12-26	2013-12-26 14:25:44 UTC	Central America	14567	jordan	2013-12-26 14:27:35 UTC	2018-11-30 11:47:00 UTC	research	CC-BY-NC	http://www.inaturalist.org/observations/487677	https://static.inaturalist.org/photos/616569/medium.jpg?1388068066	NA	NA	NA	3	0	false	10	Privada Hornos, Santa Cruz XoxocotlÃ¡n, Oaxaca, MX	17.0263	-96.7227	5	NA	NA	false	NA	NA	Mexico	lion's ear	Leonotis nepetifolia	Bola africana del rey	Plantae	141634	JoseSalvador	N	S	S	S	N
487686	jue dic 26 2013 08:57:42 GMT-0600 (GMT-06:00)	2013-12-26	2013-12-26 14:57:42 UTC	Central America	14567	jordan	2013-12-26 14:58:39 UTC	2018-11-30 11:47:02 UTC	research	CC-BY-NC	http://www.inaturalist.org/observations/487686	https://static.inaturalist.org/photos/616582/medium.jpg?1388069956	NA	NA	NA	3	0	false	10	Santa Cruz XoxocotlÃ¡n, Santa Cruz XoxocotlÃ¡n, Oaxaca, MX	16.9878	-96.7346	5	NA	NA	false	NA	NA	Mexico	lion's ear	Leonotis nepetifolia	Bola africana del rey	Plantae	141634	Juan_DeJesus	N	N	N	S	N
487686	jue dic 26 2013 08:57:42 GMT-0600 (GMT-06:00)	2013-12-26	2013-12-26 14:57:42 UTC	Central America	14567	jordan	2013-12-26 14:58:39 UTC	2018-11-30 11:47:02 UTC	research	CC-BY-NC	http://www.inaturalist.org/observations/487686	https://static.inaturalist.org/photos/616582/medium.jpg?1388069956	NA	NA	NA	3	0	FALSE	10	Santa Cruz Xoxocotlán, Santa Cruz Xoxocotlán, Oaxaca, MX	16.9878	-96.7346	5	NA	NA	FALSE	NA	NA	Mexico	lion's ear	Leonotis nepetifolia	Bola africana del rey	Plantae	141634	LuisAngeles	N	N	N	S	N
487686	jue dic 26 2013 08:57:42 GMT-0600 (GMT-06:00)	2013-12-26	2013-12-26 14:57:42 UTC	Central America	14567	jordan	2013-12-26 14:58:39 UTC	2018-11-30 11:47:02 UTC	research	CC-BY-NC	http://www.inaturalist.org/observations/487686	https://static.inaturalist.org/photos/616582/medium.jpg?1388069956	NA	NA	NA	3	0	false	10	Santa Cruz XoxocotlÃ¡n, Santa Cruz XoxocotlÃ¡n, Oaxaca, MX	16.9878	-96.7346	5	NA	NA	false	NA	NA	Mexico	lion's ear	Leonotis nepetifolia	Bola africana del rey	Plantae	141634	JoseSalvador	N	N	N	S	N
852667	2014-01-01	2014-01-01	NA	Mexico City	48472	jamo	2014-08-29 05:26:35 UTC	2018-11-30 11:37:06 UTC	research	CC-BY-NC	http://conabio.inaturalist.org/observations/852667	https://static.inaturalist.org/photos/1080266/medium.jpg?1444323489	NA	NA	NA	5	0	FALSE	NA	Huimilpan, MX-QE, MX	20.3803	-100.396	42	NA	NA	FALSE	NA	NA	Mexico	Bola del rey	Leonotis nepetifolia	Bola africana del rey	Plantae	141634	LuisAngeles	N	S	S	N	N
852667	2014-01-01	2014-01-01	NA	Mexico City	48472	jamo	2014-08-29 05:26:35 UTC	2018-11-30 11:37:06 UTC	research	CC-BY-NC	http://conabio.inaturalist.org/observations/852667	https://static.inaturalist.org/photos/1080266/medium.jpg?1444323489	NA	NA	NA	5	0	FALSE	NA	Huimilpan, MX-QE, MX	20.3803	-100.396	42	NA	NA	FALSE	NA	NA	Mexico	Bola del rey	Leonotis nepetifolia	Bola africana del rey	Plantae	141634	MetztliHerrera	N	S	S	N	N
852667	2014-01-01	2014-01-01	NA	Mexico City	48472	jamo	2014-08-29 05:26:35 UTC	2018-11-30 11:37:06 UTC	research	CC-BY-NC	http://conabio.inaturalist.org/observations/852667	https://static.inaturalist.org/photos/1080266/medium.jpg?1444323489	NA	NA	NA	5	0	false	NA	Huimilpan, MX-QE, MX	20.3803	-100.396	42	NA	NA	false	NA	NA	Mexico	Bola del rey	Leonotis nepetifolia	Bola africana del rey	Plantae	141634	JoseSalvador	S	S	S	N	S
492779	2014-01-02	2014-01-02	NA	Mexico City	12281	erendiracanales	2014-01-03 23:24:20 UTC	2018-11-30 11:45:50 UTC	research	CC-BY-NC-SA	http://conabio.inaturalist.org/observations/492779	https://static.inaturalist.org/photos/623857/medium.JPG?1388791465	NA	NA	NA	5	0	false	NA	Mascota Jalisco	20.5195	-104.792	200	NA	NA	false	NA	NA	Mexico	lion's ear	Leonotis nepetifolia	Bola africana del rey	Plantae	141634	Juan_DeJesus	N	S	S	S	S
492779	2014-01-02	2014-01-02	NA	Mexico City	12281	erendiracanales	2014-01-03 23:24:20 UTC	2018-11-30 11:45:50 UTC	research	CC-BY-NC-SA	http://conabio.inaturalist.org/observations/492779	https://static.inaturalist.org/photos/623857/medium.JPG?1388791465	NA	NA	NA	5	0	FALSE	NA	Mascota Jalisco	20.5195	-104.792	200	NA	NA	FALSE	NA	NA	Mexico	lion's ear	Leonotis nepetifolia	Bola africana del rey	Plantae	141634	LuisAngeles	NS	N	S	N	S
492779	2014-01-02	2014-01-02	NA	Mexico City	12281	erendiracanales	2014-01-03 23:24:20 UTC	2018-11-30 11:45:50 UTC	research	CC-BY-NC-SA	http://conabio.inaturalist.org/observations/492779	https://static.inaturalist.org/photos/623857/medium.JPG?1388791465	NA	NA	NA	5	0	false	NA	Mascota Jalisco	20.5195	-104.792	200	NA	NA	false	NA	NA	Mexico	lion's ear	Leonotis nepetifolia	Bola africana del rey	Plantae	141634	JoseSalvador	S	S	S	S	S
502655	2014-01-11	2014-01-11	NA	Mexico City	7504	annemirdl	2014-01-16 18:18:33 UTC	2018-11-30 11:46:26 UTC	research	NA	http://conabio.inaturalist.org/observations/502655	https://static.inaturalist.org/photos/639690/medium.jpg?1444418906	NA	NA	NA	6	0	false	NA	Parque Ecologico de Xochimilco	19.2865	-99.0978	NA	NA	NA	false	NA	NA	Mexico	lion's ear	Leonotis nepetifolia	Bola africana del rey	Plantae	141634	Juan_DeJesus	N	S	S	S	S
502655	2014-01-11	2014-01-11	NA	Mexico City	7504	annemirdl	2014-01-16 18:18:33 UTC	2018-11-30 11:46:26 UTC	research	NA	http://conabio.inaturalist.org/observations/502655	https://static.inaturalist.org/photos/639690/medium.jpg?1444418906	NA	NA	NA	6	0	FALSE	NA	Parque Ecologico de Xochimilco	19.2865	-99.0978	NA	NA	NA	FALSE	NA	NA	Mexico	lion's ear	Leonotis nepetifolia	Bola africana del rey	Plantae	141634	LuisAngeles	N	NS	S	N	S
502655	2014-01-11	2014-01-11	NA	Mexico City	7504	annemirdl	2014-01-16 18:18:33 UTC	2018-11-30 11:46:26 UTC	research	NA	http://conabio.inaturalist.org/observations/502655	https://static.inaturalist.org/photos/639690/medium.jpg?1444418906	NA	NA	NA	6	0	false	NA	Parque Ecologico de Xochimilco	19.2865	-99.0978	NA	NA	NA	false	NA	NA	Mexico	lion's ear	Leonotis nepetifolia	Bola africana del rey	Plantae	141634	JoseSalvador	N	S	S	S	S
500457	2014-01-12 3:36:17 p.m. CST	2014-01-12	2014-01-12 21:36:17 UTC	Central Time (US & Canada)	26426	sandinoguerrero_naturalista	2014-01-13 19:10:16 UTC	2018-11-30 11:46:28 UTC	research	NA	http://www.inaturalist.org/observations/500457	https://static.inaturalist.org/photos/636716/medium.jpg?1389640278	NA	NA	NA	5	0	false	5	Taxco de AlarcÃ³n, MX-GR, MX	18.571	-99.6207	NA	NA	NA	false	gps	gps	Mexico	lion's ear	Leonotis nepetifolia	Bola africana del rey	Plantae	141634	Juan_DeJesus	S	NS	S	S	S
500457	2014-01-12 3:36:17 p.m. CST	2014-01-12	2014-01-12 21:36:17 UTC	Central Time (US & Canada)	26426	sandinoguerrero_naturalista	2014-01-13 19:10:16 UTC	2018-11-30 11:46:28 UTC	research	NA	http://www.inaturalist.org/observations/500457	https://static.inaturalist.org/photos/636716/medium.jpg?1389640278	NA	NA	NA	5	0	FALSE	5	Taxco de Alarcón, MX-GR, MX	18.571	-99.6207	NA	NA	NA	FALSE	gps	gps	Mexico	lion's ear	Leonotis nepetifolia	Bola africana del rey	Plantae	141634	LuisAngeles	N	NS	NS	NS	NS
500457	2014-01-12 3:36:17 p.m. CST	2014-01-12	2014-01-12 21:36:17 UTC	Central Time (US & Canada)	26426	sandinoguerrero_naturalista	2014-01-13 19:10:16 UTC	2018-11-30 11:46:28 UTC	research	NA	http://www.inaturalist.org/observations/500457	https://static.inaturalist.org/photos/636716/medium.jpg?1389640278	NA	NA	NA	5	0	false	5	Taxco de AlarcÃ³n, MX-GR, MX	18.571	-99.6207	NA	NA	NA	false	gps	gps	Mexico	lion's ear	Leonotis nepetifolia	Bola africana del rey	Plantae	141634	JoseSalvador	S	S	S	S	S
511828	dom ene 26 2014 10:07:13 GMT-0600 (GMT-06:00)	2014-01-26	2014-01-26 16:07:13 UTC	Central America	14567	jordan	2014-01-26 16:11:18 UTC	2018-11-30 11:46:30 UTC	research	CC-BY-NC	http://www.inaturalist.org/observations/511828	https://static.inaturalist.org/photos/651507/medium.jpg?1390752688	NA	NA	NA	3	0	false	10	Camino Rancho la Cueva, Cadereyta de Montes, QuerÃ©taro, MX	20.6887	-99.8068	10	NA	NA	false	NA	NA	Mexico	lion's ear	Leonotis nepetifolia	Bola africana del rey	Plantae	141634	Juan_DeJesus	N	NS	S	S	N
511828	dom ene 26 2014 10:07:13 GMT-0600 (GMT-06:00)	2014-01-26	2014-01-26 16:07:13 UTC	Central America	14567	jordan	2014-01-26 16:11:18 UTC	2018-11-30 11:46:30 UTC	research	CC-BY-NC	http://www.inaturalist.org/observations/511828	https://static.inaturalist.org/photos/651507/medium.jpg?1390752688	NA	NA	NA	3	0	FALSE	10	Camino Rancho la Cueva, Cadereyta de Montes, Querétaro, MX	20.6887	-99.8068	10	NA	NA	FALSE	NA	NA	Mexico	lion's ear	Leonotis nepetifolia	Bola africana del rey	Plantae	141634	LuisAngeles	S	N	S	NS	S
511828	dom ene 26 2014 10:07:13 GMT-0600 (GMT-06:00)	2014-01-26	2014-01-26 16:07:13 UTC	Central America	14567	jordan	2014-01-26 16:11:18 UTC	2018-11-30 11:46:30 UTC	research	CC-BY-NC	http://www.inaturalist.org/observations/511828	https://static.inaturalist.org/photos/651507/medium.jpg?1390752688	NA	NA	NA	3	0	false	10	Camino Rancho la Cueva, Cadereyta de Montes, QuerÃ©taro, MX	20.6887	-99.8068	10	NA	NA	false	NA	NA	Mexico	lion's ear	Leonotis nepetifolia	Bola africana del rey	Plantae	141634	JoseSalvador	S	S	S	NS	NS
516440	2014-01-28	2014-01-28	NA	Mexico City	26426	sandinoguerrero_naturalista	2014-01-31 18:03:27 UTC	2018-11-30 11:46:25 UTC	research	NA	http://conabio.inaturalist.org/observations/516440	https://static.inaturalist.org/photos/658291/medium.JPG?1391191425	NA	NA	NA	4	0	false	NA	EloxochitlÃ¡n, MX-HI, MX	20.7402	-98.8897	32	NA	NA	false	NA	NA	Mexico	lion's ear	Leonotis nepetifolia	Bola africana del rey	Plantae	141634	Juan_DeJesus	S	NS	S	S	NS
516440	2014-01-28	2014-01-28	NA	Mexico City	26426	sandinoguerrero_naturalista	2014-01-31 18:03:27 UTC	2018-11-30 11:46:25 UTC	research	NA	http://conabio.inaturalist.org/observations/516440	https://static.inaturalist.org/photos/658291/medium.JPG?1391191425	NA	NA	NA	4	0	FALSE	NA	Eloxochitlán, MX-HI, MX	20.7402	-98.8897	32	NA	NA	FALSE	NA	NA	Mexico	lion's ear	Leonotis nepetifolia	Bola africana del rey	Plantae	141634	LuisAngeles	NS	NS	NS	NS	NS
516440	2014-01-28	2014-01-28	NA	Mexico City	26426	sandinoguerrero_naturalista	2014-01-31 18:03:27 UTC	2018-11-30 11:46:25 UTC	research	NA	http://conabio.inaturalist.org/observations/516440	https://static.inaturalist.org/photos/658291/medium.JPG?1391191425	NA	NA	NA	4	0	false	NA	EloxochitlÃ¡n, MX-HI, MX	20.7402	-98.8897	32	NA	NA	false	NA	NA	Mexico	lion's ear	Leonotis nepetifolia	Bola africana del rey	Plantae	141634	JoseSalvador	S	S	S	S	S
516191	2014-01-30	2014-01-30	NA	Hawaii	21626	francisco3_tutor	2014-01-31 03:46:07 UTC	2018-11-30 11:47:02 UTC	research	CC-BY	http://conabio.inaturalist.org/observations/516191	https://static.inaturalist.org/photos/657940/medium.JPG?1391139975	NA	NA	NA	3	0	false	NA	Rancho Los Venados MazatlÃ¡n Sinaloa Mexico	23.298	-106.439	122	NA	NA	false	NA	NA	Mexico	lion's ear	Leonotis nepetifolia	Bola africana del rey	Plantae	141634	Juan_DeJesus	N	N	N	S	N
516191	2014-01-30	2014-01-30	NA	Hawaii	21626	francisco3_tutor	2014-01-31 03:46:07 UTC	2018-11-30 11:47:02 UTC	research	CC-BY	http://conabio.inaturalist.org/observations/516191	https://static.inaturalist.org/photos/657940/medium.JPG?1391139975	NA	NA	NA	3	0	FALSE	NA	Rancho Los Venados Mazatlán Sinaloa Mexico	23.298	-106.439	122	NA	NA	FALSE	NA	NA	Mexico	lion's ear	Leonotis nepetifolia	Bola africana del rey	Plantae	141634	LuisAngeles	N	N	N	S	N
516191	2014-01-30	2014-01-30	NA	Hawaii	21626	francisco3_tutor	2014-01-31 03:46:07 UTC	2018-11-30 11:47:02 UTC	research	CC-BY	http://conabio.inaturalist.org/observations/516191	https://static.inaturalist.org/photos/657940/medium.JPG?1391139975	NA	NA	NA	3	0	false	NA	Rancho Los Venados MazatlÃ¡n Sinaloa Mexico	23.298	-106.439	122	NA	NA	false	NA	NA	Mexico	lion's ear	Leonotis nepetifolia	Bola africana del rey	Plantae	141634	JoseSalvador	N	N	N	S	N
519303	2014-02-02	2014-02-02	NA	Mexico City	7504	annemirdl	2014-02-03 18:45:16 UTC	2018-11-30 11:43:01 UTC	research	NA	http://conabio.inaturalist.org/observations/519303	https://static.inaturalist.org/photos/661481/medium.jpg?1444434073	NA	NA	NA	4	0	FALSE	NA	Cascada Velo de Novia, Valle Bravo	19.1718	-100.142	NA	NA	NA	FALSE	NA	manual	Mexico	lion's ear	Leonotis nepetifolia	Bola africana del rey	Plantae	141634	LuisAngeles	N	S	S	N	S
519303	2014-02-02	2014-02-02	NA	Mexico City	7504	annemirdl	2014-02-03 18:45:16 UTC	2018-11-30 11:43:01 UTC	research	NA	http://conabio.inaturalist.org/observations/519303	https://static.inaturalist.org/photos/661481/medium.jpg?1444434073	NA	NA	NA	4	0	FALSE	NA	Cascada Velo de Novia, Valle Bravo	19.1718	-100.142	NA	NA	NA	FALSE	NA	manual	Mexico	lion's ear	Leonotis nepetifolia	Bola africana del rey	Plantae	141634	MetztliHerrera	N	S	S	N	S
519303	2014-02-02	2014-02-02	NA	Mexico City	7504	annemirdl	2014-02-03 18:45:16 UTC	2018-11-30 11:43:01 UTC	research	NA	http://conabio.inaturalist.org/observations/519303	https://static.inaturalist.org/photos/661481/medium.jpg?1444434073	NA	NA	NA	4	0	false	NA	Cascada Velo de Novia, Valle Bravo	19.1718	-100.142	NA	NA	NA	false	NA	manual	Mexico	lion's ear	Leonotis nepetifolia	Bola africana del rey	Plantae	141634	JoseSalvador	N	S	S	N	S
534880	2014-02-13	2014-02-13	NA	Mexico City	26426	sandinoguerrero_naturalista	2014-02-18 04:14:46 UTC	2018-11-30 11:46:33 UTC	research	NA	http://conabio.inaturalist.org/observations/534880	https://static.inaturalist.org/photos/680116/medium.JPG?1392696913	NA	NA	NA	2	0	FALSE	NA	Cadereyta de Montes, MX-QE, MX	20.6883	-99.8063	7	NA	NA	FALSE	NA	NA	Mexico	lion's ear	Leonotis nepetifolia	Bola africana del rey	Plantae	141634	LuisAngeles	S	N	S	S	N
534880	2014-02-13	2014-02-13	NA	Mexico City	26426	sandinoguerrero_naturalista	2014-02-18 04:14:46 UTC	2018-11-30 11:46:33 UTC	research	NA	http://conabio.inaturalist.org/observations/534880	https://static.inaturalist.org/photos/680116/medium.JPG?1392696913	NA	NA	NA	2	0	FALSE	NA	Cadereyta de Montes, MX-QE, MX	20.6883	-99.8063	7	NA	NA	FALSE	NA	NA	Mexico	lion's ear	Leonotis nepetifolia	Bola africana del rey	Plantae	141634	MetztliHerrera	S	N	S	S	N
534880	2014-02-13	2014-02-13	NA	Mexico City	26426	sandinoguerrero_naturalista	2014-02-18 04:14:46 UTC	2018-11-30 11:46:33 UTC	research	NA	http://conabio.inaturalist.org/observations/534880	https://static.inaturalist.org/photos/680116/medium.JPG?1392696913	NA	NA	NA	2	0	false	NA	Cadereyta de Montes, MX-QE, MX	20.6883	-99.8063	7	NA	NA	false	NA	NA	Mexico	lion's ear	Leonotis nepetifolia	Bola africana del rey	Plantae	141634	JoseSalvador	S	S	S	S	NS
11301919	2014/02/16 3:27 AM CST	2014-02-16	2014-02-16 09:27:00 UTC	Central Time (US & Canada)	867439	dagovalentin	2018-04-22 03:38:32 UTC	2018-11-30 10:49:11 UTC	research	CC-BY-NC	https://www.inaturalist.org/observations/11301919	https://static.inaturalist.org/photos/16081013/medium.jpeg?1524367134	NA	NA	Planta muy común en lugares perturbados	2	0	FALSE	NA	Tercero, San Ángel Zurumucapio, Mich., México	19.4443	-101.891	1086	NA	NA	FALSE	NA	NA	Mexico	lion's ear	Leonotis nepetifolia	Bola africana del rey	Plantae	141634	Alexis_Arreola	N	S	S	N	N
11301919	2014/02/16 3:27 AM CST	2014-02-16	2014-02-16 09:27:00 UTC	Central Time (US & Canada)	867439	dagovalentin	2018-04-22 03:38:32 UTC	2018-11-30 10:49:11 UTC	research	CC-BY-NC	https://www.inaturalist.org/observations/11301919	https://static.inaturalist.org/photos/16081013/medium.jpeg?1524367134	NA	NA	Planta muy común en lugares perturbados	2	0	FALSE	NA	Tercero, San Ángel Zurumucapio, Mich., México	19.4443	-101.891	1086	NA	NA	FALSE	NA	NA	Mexico	lion's ear	Leonotis nepetifolia	Bola africana del rey	Plantae	141634	Vanessa_Palacios	N	S	S	N	N
11301919	2014/02/16 3:27 AM CST	2014-02-16	2014-02-16 09:27:00 UTC	Central Time (US & Canada)	867439	dagovalentin	2018-04-22 03:38:32 UTC	2018-11-30 10:49:11 UTC	research	CC-BY-NC	https://www.inaturalist.org/observations/11301919	https://static.inaturalist.org/photos/16081013/medium.jpeg?1524367134	NA	NA	Planta muy común en lugares perturbados	2	0	FALSE	NA	Tercero, San Ángel Zurumucapio, Mich., México	19.4443	-101.891	1086	NA	NA	FALSE	NA	NA	Mexico	lion's ear	Leonotis nepetifolia	Bola africana del rey	Plantae	141634	LuisFlores	N	S	S	N	N
537435	2014-02-19	2014-02-19	NA	Mexico City	28097	verde_ollin	2014-02-20 04:49:21 UTC	2018-11-30 11:45:58 UTC	research	CC-BY-NC	http://conabio.inaturalist.org/observations/537435	https://static.inaturalist.org/photos/683109/medium.JPG?1392871766	NA	NA	NA	4	0	FALSE	NA	hospital veinte de noviembre	19.372	-99.1709	206	NA	NA	FALSE	NA	NA	Mexico	lion's ear	Leonotis nepetifolia	Bola africana del rey	Plantae	141634	LuisAngeles	N	S	S	N	N
537435	2014-02-19	2014-02-19	NA	Mexico City	28097	verde_ollin	2014-02-20 04:49:21 UTC	2018-11-30 11:45:58 UTC	research	CC-BY-NC	http://conabio.inaturalist.org/observations/537435	https://static.inaturalist.org/photos/683109/medium.JPG?1392871766	NA	NA	NA	4	0	FALSE	NA	hospital veinte de noviembre	19.372	-99.1709	206	NA	NA	FALSE	NA	NA	Mexico	lion's ear	Leonotis nepetifolia	Bola africana del rey	Plantae	141634	MetztliHerrera	N	S	S	N	N
537435	2014-02-19	2014-02-19	NA	Mexico City	28097	verde_ollin	2014-02-20 04:49:21 UTC	2018-11-30 11:45:58 UTC	research	CC-BY-NC	http://conabio.inaturalist.org/observations/537435	https://static.inaturalist.org/photos/683109/medium.JPG?1392871766	NA	NA	NA	4	0	false	NA	hospital veinte de noviembre	19.372	-99.1709	206	NA	NA	false	NA	NA	Mexico	lion's ear	Leonotis nepetifolia	Bola africana del rey	Plantae	141634	JoseSalvador	N	S	S	N	N
539754	sÃ¡b feb 22 2014 15:30:52 GMT-0600 (GMT-06:00)	2014-02-22	2014-02-22 21:30:52 UTC	Central America	11838	hugoe	2014-02-23 05:39:48 UTC	2018-11-30 11:46:01 UTC	research	CC-BY-NC	http://www.inaturalist.org/observations/539754	https://static.inaturalist.org/photos/685958/medium.jpg?1393134242	NA	NA	NA	4	0	false	3	National Autonomous University of Mexico, CoyoacÃ¡n, The Federal District, MX	19.3125	-99.1841	28	NA	NA	false	NA	NA	Mexico	lion's ear	Leonotis nepetifolia	Bola africana del rey	Plantae	141634	JoseSalvador	S	S	S	NS	S
539754	sáb feb 22 2014 15:30:52 GMT-0600 (GMT-06:00)	2014-02-22	2014-02-22 21:30:52 UTC	Central America	11838	hugoe	2014-02-23 05:39:48 UTC	2018-11-30 11:46:01 UTC	research	CC-BY-NC	http://www.inaturalist.org/observations/539754	https://static.inaturalist.org/photos/685958/medium.jpg?1393134242	NA	NA	NA	4	0	FALSE	3	National Autonomous University of Mexico, Coyoacán, The Federal District, MX	19.3125	-99.1841	28	NA	NA	FALSE	NA	NA	Mexico	lion's ear	Leonotis nepetifolia	Bola africana del rey	Plantae	141634	LuisAngeles	N	S	S	N	S
539754	sáb feb 22 2014 15:30:52 GMT-0600 (GMT-06:00)	2014-02-22	2014-02-22 21:30:52 UTC	Central America	11838	hugoe	2014-02-23 05:39:48 UTC	2018-11-30 11:46:01 UTC	research	CC-BY-NC	http://www.inaturalist.org/observations/539754	https://static.inaturalist.org/photos/685958/medium.jpg?1393134242	NA	NA	NA	4	0	FALSE	3	National Autonomous University of Mexico, Coyoacán, The Federal District, MX	19.3125	-99.1841	28	NA	NA	FALSE	NA	NA	Mexico	lion's ear	Leonotis nepetifolia	Bola africana del rey	Plantae	141634	MetztliHerrera	N	S	S	N	S
546016	jue feb 27 2014 15:25:57 GMT-0600 (GMT-06:00)	2014-02-27	2014-02-27 21:25:57 UTC	Central America	14567	jordan	2014-02-27 21:35:30 UTC	2018-11-30 11:46:12 UTC	research	CC-BY-NC	http://www.inaturalist.org/observations/546016	https://static.inaturalist.org/photos/697187/medium.jpg?1393536961	NA	NA	NA	4	0	FALSE	10	National Autonomous University of Mexico, Coyoacán, The Federal District, MX	19.3199	-99.1889	5	NA	NA	FALSE	NA	NA	Mexico	lion's ear	Leonotis nepetifolia	Bola africana del rey	Plantae	141634	LuisAngeles	S	N	S	S	S
546016	jue feb 27 2014 15:25:57 GMT-0600 (GMT-06:00)	2014-02-27	2014-02-27 21:25:57 UTC	Central America	14567	jordan	2014-02-27 21:35:30 UTC	2018-11-30 11:46:12 UTC	research	CC-BY-NC	http://www.inaturalist.org/observations/546016	https://static.inaturalist.org/photos/697187/medium.jpg?1393536961	NA	NA	NA	4	0	FALSE	10	National Autonomous University of Mexico, Coyoacán, The Federal District, MX	19.3199	-99.1889	5	NA	NA	FALSE	NA	NA	Mexico	lion's ear	Leonotis nepetifolia	Bola africana del rey	Plantae	141634	MetztliHerrera	S	N	S	S	S
546016	jue feb 27 2014 15:25:57 GMT-0600 (GMT-06:00)	2014-02-27	2014-02-27 21:25:57 UTC	Central America	14567	jordan	2014-02-27 21:35:30 UTC	2018-11-30 11:46:12 UTC	research	CC-BY-NC	http://www.inaturalist.org/observations/546016	https://static.inaturalist.org/photos/697187/medium.jpg?1393536961	NA	NA	NA	4	0	false	10	National Autonomous University of Mexico, CoyoacÃ¡n, The Federal District, MX	19.3199	-99.1889	5	NA	NA	false	NA	NA	Mexico	lion's ear	Leonotis nepetifolia	Bola africana del rey	Plantae	141634	JoseSalvador	S	S	S	S	N
575699	miÃ© mar 19 2014 15:03:24 GMT-0600 (GMT-06:00)	2014-03-19	2014-03-19 21:03:24 UTC	Central America	14567	jordan	2014-03-19 23:44:34 UTC	2018-11-30 11:46:09 UTC	research	CC-BY-NC	http://www.inaturalist.org/observations/575699	https://static.inaturalist.org/photos/732023/medium.jpg?1395272729	NA	NA	NA	3	0	false	10	National Autonomous University of Mexico, Mexico City, The Federal District, MX	19.3217	-99.1921	5	NA	NA	false	NA	NA	Mexico	lion's ear	Leonotis nepetifolia	Bola africana del rey	Plantae	141634	JoseSalvador	N	N	S	S	N
575703	miÃ© mar 19 2014 15:12:15 GMT-0600 (GMT-06:00)	2014-03-19	2014-03-19 21:12:15 UTC	Central America	14567	jordan	2014-03-19 23:44:38 UTC	2018-11-30 11:46:09 UTC	research	CC-BY-NC	http://www.inaturalist.org/observations/575703	https://static.inaturalist.org/photos/732032/medium.jpg?1395272756	NA	NA	NA	3	0	false	10	CoyoacÃ¡n, MX-DF, MX	19.3217	-99.1931	5	NA	NA	false	NA	NA	Mexico	lion's ear	Leonotis nepetifolia	Bola africana del rey	Plantae	141634	JoseSalvador	N	N	N	S	N
575707	miÃ© mar 19 2014 15:13:43 GMT-0600 (GMT-06:00)	2014-03-19	2014-03-19 21:13:43 UTC	Central America	14567	jordan	2014-03-19 23:44:40 UTC	2018-11-30 11:46:05 UTC	research	CC-BY-NC	http://www.inaturalist.org/observations/575707	https://static.inaturalist.org/photos/732031/medium.jpg?1395272762	NA	NA	NA	3	0	false	10	CoyoacÃ¡n, MX-DF, MX	19.3218	-99.1929	5	NA	NA	false	NA	NA	Mexico	lion's ear	Leonotis nepetifolia	Bola africana del rey	Plantae	141634	JoseSalvador	N	S	S	N	N
575699	mié mar 19 2014 15:03:24 GMT-0600 (GMT-06:00)	2014-03-19	2014-03-19 21:03:24 UTC	Central America	14567	jordan	2014-03-19 23:44:34 UTC	2018-11-30 11:46:09 UTC	research	CC-BY-NC	http://www.inaturalist.org/observations/575699	https://static.inaturalist.org/photos/732023/medium.jpg?1395272729	NA	NA	NA	3	0	FALSE	10	National Autonomous University of Mexico, Mexico City, The Federal District, MX	19.3217	-99.1921	5	NA	NA	FALSE	NA	NA	Mexico	lion's ear	Leonotis nepetifolia	Bola africana del rey	Plantae	141634	LuisAngeles	N	N	S	S	S
575699	mié mar 19 2014 15:03:24 GMT-0600 (GMT-06:00)	2014-03-19	2014-03-19 21:03:24 UTC	Central America	14567	jordan	2014-03-19 23:44:34 UTC	2018-11-30 11:46:09 UTC	research	CC-BY-NC	http://www.inaturalist.org/observations/575699	https://static.inaturalist.org/photos/732023/medium.jpg?1395272729	NA	NA	NA	3	0	FALSE	10	National Autonomous University of Mexico, Mexico City, The Federal District, MX	19.3217	-99.1921	5	NA	NA	FALSE	NA	NA	Mexico	lion's ear	Leonotis nepetifolia	Bola africana del rey	Plantae	141634	MetztliHerrera	N	N	S	S	S
575703	mié mar 19 2014 15:12:15 GMT-0600 (GMT-06:00)	2014-03-19	2014-03-19 21:12:15 UTC	Central America	14567	jordan	2014-03-19 23:44:38 UTC	2018-11-30 11:46:09 UTC	research	CC-BY-NC	http://www.inaturalist.org/observations/575703	https://static.inaturalist.org/photos/732032/medium.jpg?1395272756	NA	NA	NA	3	0	FALSE	10	Coyoacán, MX-DF, MX	19.3217	-99.1931	5	NA	NA	FALSE	NA	NA	Mexico	lion's ear	Leonotis nepetifolia	Bola africana del rey	Plantae	141634	LuisAngeles	N	N	N	S	N
575703	mié mar 19 2014 15:12:15 GMT-0600 (GMT-06:00)	2014-03-19	2014-03-19 21:12:15 UTC	Central America	14567	jordan	2014-03-19 23:44:38 UTC	2018-11-30 11:46:09 UTC	research	CC-BY-NC	http://www.inaturalist.org/observations/575703	https://static.inaturalist.org/photos/732032/medium.jpg?1395272756	NA	NA	NA	3	0	FALSE	10	Coyoacán, MX-DF, MX	19.3217	-99.1931	5	NA	NA	FALSE	NA	NA	Mexico	lion's ear	Leonotis nepetifolia	Bola africana del rey	Plantae	141634	MetztliHerrera	N	N	N	S	N
575707	mié mar 19 2014 15:13:43 GMT-0600 (GMT-06:00)	2014-03-19	2014-03-19 21:13:43 UTC	Central America	14567	jordan	2014-03-19 23:44:40 UTC	2018-11-30 11:46:05 UTC	research	CC-BY-NC	http://www.inaturalist.org/observations/575707	https://static.inaturalist.org/photos/732031/medium.jpg?1395272762	NA	NA	NA	3	0	FALSE	10	Coyoacán, MX-DF, MX	19.3218	-99.1929	5	NA	NA	FALSE	NA	NA	Mexico	lion's ear	Leonotis nepetifolia	Bola africana del rey	Plantae	141634	LuisAngeles	N	S	S	N	N
575707	mié mar 19 2014 15:13:43 GMT-0600 (GMT-06:00)	2014-03-19	2014-03-19 21:13:43 UTC	Central America	14567	jordan	2014-03-19 23:44:40 UTC	2018-11-30 11:46:05 UTC	research	CC-BY-NC	http://www.inaturalist.org/observations/575707	https://static.inaturalist.org/photos/732031/medium.jpg?1395272762	NA	NA	NA	3	0	FALSE	10	Coyoacán, MX-DF, MX	19.3218	-99.1929	5	NA	NA	FALSE	NA	NA	Mexico	lion's ear	Leonotis nepetifolia	Bola africana del rey	Plantae	141634	MetztliHerrera	N	S	S	N	N
2469406	2014-04-02	2014-04-02	NA	Mexico City	24791	charro	2015-12-11 18:06:22 UTC	2019-05-02 17:11:26 UTC	research	CC-BY-NC	http://conabio.inaturalist.org/observations/2469406	https://static.inaturalist.org/photos/2763811/medium.jpg?1449857216	NA	NA	NA	4	0	FALSE	NA	Los Filtros Viejos	19.6767	-101.153	250	NA	NA	FALSE	NA	NA	Mexico	lion's ear	Leonotis nepetifolia	Bola africana del rey	Plantae	141634	Andrea_Garcia	N	N	S	S	N
2469406	2014-04-02	2014-04-02	NA	Mexico City	24791	charro	2015-12-11 18:06:22 UTC	2019-05-02 17:11:26 UTC	research	CC-BY-NC	http://conabio.inaturalist.org/observations/2469406	https://static.inaturalist.org/photos/2763811/medium.jpg?1449857216	NA	NA	NA	4	0	FALSE	NA	Los Filtros Viejos	19.6767	-101.153	250	NA	NA	FALSE	NA	NA	Mexico	lion's ear	Leonotis nepetifolia	Bola africana del rey	Plantae	141634	Lizet_Castillo	N	N	N	S	N
2469406	2014-04-02	2014-04-02	NA	Mexico City	24791	charro	2015-12-11 18:06:22 UTC	2019-05-02 17:11:26 UTC	research	CC-BY-NC	http://conabio.inaturalist.org/observations/2469406	https://static.inaturalist.org/photos/2763811/medium.jpg?1449857216	NA	NA	NA	4	0	false	NA	Los Filtros Viejos	19.6767	-101.153	250	NA	NA	false	NA	NA	Mexico	lion's ear	Leonotis nepetifolia	Bola africana del rey	Plantae	141634	Sandra_Morales	N	N	N	S	N
39264922	2014-04-03 3:47:58 PM CST	2014-04-03	2014-04-03 15:47:58 UTC	UTC	2600168	jesusw_mx	2020-02-27 02:27:10 UTC	2020-02-27 03:48:04 UTC	research	NA	https://www.inaturalist.org/observations/39264922	https://static.inaturalist.org/photos/62272978/medium.jpeg?1582770434	NA	NA	NA	0	0	FALSE	2	Espacio Escultorico, C.U., 04510 Ciudad de México, CDMX, Mexico	19.3173	-99.1835	NA	NA	NA	FALSE	gps	gps	Mexico	Bola africana del rey	Leonotis nepetifolia	Bola africana del rey	Plantae	141634	CarlosZaid	N	N	S	S	N
39264922	2014-04-03 3:47:58 PM CST	2014-04-03	2014-04-03 15:47:58 UTC	UTC	2600168	jesusw_mx	2020-02-27 02:27:10 UTC	2020-02-27 03:48:04 UTC	research	NA	https://www.inaturalist.org/observations/39264922	https://static.inaturalist.org/photos/62272978/medium.jpeg?1582770434	NA	NA	NA	0	0	FALSE	2	Espacio Escultorico, C.U., 04510 Ciudad de México, CDMX, Mexico	19.3173	-99.1835	NA	NA	NA	FALSE	gps	gps	Mexico	Bola africana del rey	Leonotis nepetifolia	Bola africana del rey	Plantae	141634	Diana_Filorio	S	S	S	S	NS
39264922	2014-04-03 3:47:58 PM CST	2014-04-03	2014-04-03 15:47:58 UTC	UTC	2600168	jesusw_mx	2020-02-27 02:27:10 UTC	2020-02-27 03:48:04 UTC	research	NA	https://www.inaturalist.org/observations/39264922	https://static.inaturalist.org/photos/62272978/medium.jpeg?1582770434	NA	NA	NA	0	0	FALSE	2	Espacio Escultorico, C.U., 04510 Ciudad de México, CDMX, Mexico	19.3173	-99.1835	NA	NA	NA	FALSE	gps	gps	Mexico	Bola africana del rey	Leonotis nepetifolia	Bola africana del rey	Plantae	141634	Luis_Luna	S	N	S	S	N
630709	vie abr 18 2014 14:02:53 GMT-0500 (GMT-05:00)	2014-04-18	2014-04-18 19:02:53 UTC	Bogota	14567	jordan	2014-04-18 22:41:41 UTC	2019-11-14 19:26:29 UTC	research	CC-BY-NC	http://www.inaturalist.org/observations/630709	https://static.inaturalist.org/photos/793656/medium.jpg?1397861004	NA	NA	NA	3	0	FALSE	10	Ocotlán de Morelos, MX-OA, MX	16.792	-96.6747	10	NA	NA	FALSE	NA	NA	Mexico	Bola africana del rey	Leonotis nepetifolia	Bola africana del rey	Plantae	141634	LuisAngeles	N	S	S	N	S
630709	vie abr 18 2014 14:02:53 GMT-0500 (GMT-05:00)	2014-04-18	2014-04-18 19:02:53 UTC	Bogota	14567	jordan	2014-04-18 22:41:41 UTC	2019-11-14 19:26:29 UTC	research	CC-BY-NC	http://www.inaturalist.org/observations/630709	https://static.inaturalist.org/photos/793656/medium.jpg?1397861004	NA	NA	NA	3	0	FALSE	10	Ocotlán de Morelos, MX-OA, MX	16.792	-96.6747	10	NA	NA	FALSE	NA	NA	Mexico	Bola africana del rey	Leonotis nepetifolia	Bola africana del rey	Plantae	141634	MetztliHerrera	N	S	S	N	S
630709	vie abr 18 2014 14:02:53 GMT-0500 (GMT-05:00)	2014-04-18	2014-04-18 19:02:53 UTC	Bogota	14567	jordan	2014-04-18 22:41:41 UTC	2019-11-14 19:26:29 UTC	research	CC-BY-NC	http://www.inaturalist.org/observations/630709	https://static.inaturalist.org/photos/793656/medium.jpg?1397861004	NA	NA	NA	3	0	false	10	OcotlÃ¡n de Morelos, MX-OA, MX	16.792	-96.6747	10	NA	NA	false	NA	NA	Mexico	Bola africana del rey	Leonotis nepetifolia	Bola africana del rey	Plantae	141634	JoseSalvador	N	S	S	S	S
633790	2014-04-20 1:28:41 p.m. CDT	2014-04-20	2014-04-20 18:28:41 UTC	Central Time (US & Canada)	16367	joseantonioap	2014-04-20 18:29:41 UTC	2018-11-30 11:46:05 UTC	research	CC-BY	http://www.inaturalist.org/observations/633790	https://static.inaturalist.org/photos/801039/medium.jpg?1398128038	NA	NA	NA	3	0	FALSE	2	Pilcaya Guerrero, México	18.7522	-99.6793	62	NA	NA	FALSE	gps	gps	Mexico	lion's ear	Leonotis nepetifolia	Bola africana del rey	Plantae	141634	LuisAngeles	N	N	S	S	S
633790	2014-04-20 1:28:41 p.m. CDT	2014-04-20	2014-04-20 18:28:41 UTC	Central Time (US & Canada)	16367	joseantonioap	2014-04-20 18:29:41 UTC	2018-11-30 11:46:05 UTC	research	CC-BY	http://www.inaturalist.org/observations/633790	https://static.inaturalist.org/photos/801039/medium.jpg?1398128038	NA	NA	NA	3	0	FALSE	2	Pilcaya Guerrero, México	18.7522	-99.6793	62	NA	NA	FALSE	gps	gps	Mexico	lion's ear	Leonotis nepetifolia	Bola africana del rey	Plantae	141634	MetztliHerrera	N	N	S	S	S
633790	2014-04-20 1:28:41 p.m. CDT	2014-04-20	2014-04-20 18:28:41 UTC	Central Time (US & Canada)	16367	joseantonioap	2014-04-20 18:29:41 UTC	2018-11-30 11:46:05 UTC	research	CC-BY	http://www.inaturalist.org/observations/633790	https://static.inaturalist.org/photos/801039/medium.jpg?1398128038	NA	NA	NA	3	0	false	2	Pilcaya Guerrero, MÃ©xico	18.7522	-99.6793	62	NA	NA	false	gps	gps	Mexico	lion's ear	Leonotis nepetifolia	Bola africana del rey	Plantae	141634	JoseSalvador	N	S	S	S	S
676286	mar may 13 2014 11:08:10 GMT-0500 (GMT-05:00)	2014-05-13	2014-05-13 16:08:10 UTC	Bogota	14567	jordan	2014-05-14 01:04:33 UTC	2018-11-30 11:37:26 UTC	research	CC-BY-NC	http://www.inaturalist.org/observations/676286	https://static.inaturalist.org/photos/851968/medium.jpg?1400029784	NA	NA	NA	5	0	FALSE	10	Metztitlán, MX-HI, MX	20.6425	-98.831	1979	NA	NA	FALSE	NA	NA	Mexico	lion's ear	Leonotis nepetifolia	Bola africana del rey	Plantae	141634	LuisAngeles	N	N	S	N	N
676286	mar may 13 2014 11:08:10 GMT-0500 (GMT-05:00)	2014-05-13	2014-05-13 16:08:10 UTC	Bogota	14567	jordan	2014-05-14 01:04:33 UTC	2018-11-30 11:37:26 UTC	research	CC-BY-NC	http://www.inaturalist.org/observations/676286	https://static.inaturalist.org/photos/851968/medium.jpg?1400029784	NA	NA	NA	5	0	FALSE	10	Metztitlán, MX-HI, MX	20.6425	-98.831	1979	NA	NA	FALSE	NA	NA	Mexico	lion's ear	Leonotis nepetifolia	Bola africana del rey	Plantae	141634	MetztliHerrera	N	N	S	N	N
676286	mar may 13 2014 11:08:10 GMT-0500 (GMT-05:00)	2014-05-13	2014-05-13 16:08:10 UTC	Bogota	14567	jordan	2014-05-14 01:04:33 UTC	2018-11-30 11:37:26 UTC	research	CC-BY-NC	http://www.inaturalist.org/observations/676286	https://static.inaturalist.org/photos/851968/medium.jpg?1400029784	NA	NA	NA	5	0	false	10	MetztitlÃ¡n, MX-HI, MX	20.6425	-98.831	1979	NA	NA	false	NA	NA	Mexico	lion's ear	Leonotis nepetifolia	Bola africana del rey	Plantae	141634	JoseSalvador	N	N	S	N	N
728149	2014-05-28	2014-05-28	NA	Monterrey	5772	juancruzado	2014-06-10 01:39:24 UTC	2018-11-30 11:37:26 UTC	research	CC-BY-NC-SA	http://conabio.inaturalist.org/observations/728149	https://static.inaturalist.org/photos/914610/medium.JPG?1402364694	NA	NA	NA	4	0	FALSE	NA	Pedergal de San Angel, UNAM, DF	19.3239	-99.1891	264	NA	NA	FALSE	NA	manual	Mexico	Leonotis nepetifolia	Leonotis nepetifolia	Bola africana del rey	Plantae	141634	LuisAngeles	N	N	S	S	S
728149	2014-05-28	2014-05-28	NA	Monterrey	5772	juancruzado	2014-06-10 01:39:24 UTC	2018-11-30 11:37:26 UTC	research	CC-BY-NC-SA	http://conabio.inaturalist.org/observations/728149	https://static.inaturalist.org/photos/914610/medium.JPG?1402364694	NA	NA	NA	4	0	FALSE	NA	Pedergal de San Angel, UNAM, DF	19.3239	-99.1891	264	NA	NA	FALSE	NA	manual	Mexico	Leonotis nepetifolia	Leonotis nepetifolia	Bola africana del rey	Plantae	141634	MetztliHerrera	N	N	S	S	S
728149	2014-05-28	2014-05-28	NA	Monterrey	5772	juancruzado	2014-06-10 01:39:24 UTC	2018-11-30 11:37:26 UTC	research	CC-BY-NC-SA	http://conabio.inaturalist.org/observations/728149	https://static.inaturalist.org/photos/914610/medium.JPG?1402364694	NA	NA	NA	4	0	false	NA	Pedergal de San Angel, UNAM, DF	19.3239	-99.1891	264	NA	NA	false	NA	manual	Mexico	Leonotis nepetifolia	Leonotis nepetifolia	Bola africana del rey	Plantae	141634	JoseSalvador	S	N	S	S	S
11435219	2014/05/29 9:21 PM CDT	2014-05-29	2014-05-30 02:21:00 UTC	Central Time (US & Canada)	900961	jaimelaraarzate	2018-04-25 23:25:31 UTC	2018-11-30 10:48:59 UTC	research	CC-BY-NC	https://www.inaturalist.org/observations/11435219	https://static.inaturalist.org/photos/16309755/medium.jpeg?1524698435	NA	NA	Espacio Escultórico, abril de 2018.	2	0	FALSE	NA	Cd. Universitaria, Ciudad de México, CDMX, México	19.3194	-99.1815	244	NA	NA	FALSE	NA	NA	Mexico	lion's ear	Leonotis nepetifolia	Bola africana del rey	Plantae	141634	Alexis_Arreola	N	N	N	S	N
11435219	2014/05/29 9:21 PM CDT	2014-05-29	2014-05-30 02:21:00 UTC	Central Time (US & Canada)	900961	jaimelaraarzate	2018-04-25 23:25:31 UTC	2018-11-30 10:48:59 UTC	research	CC-BY-NC	https://www.inaturalist.org/observations/11435219	https://static.inaturalist.org/photos/16309755/medium.jpeg?1524698435	NA	NA	Espacio Escultórico, abril de 2018.	2	0	FALSE	NA	Cd. Universitaria, Ciudad de México, CDMX, México	19.3194	-99.1815	244	NA	NA	FALSE	NA	NA	Mexico	lion's ear	Leonotis nepetifolia	Bola africana del rey	Plantae	141634	Vanessa_Palacios	N	N	N	S	N
11435219	2014/05/29 9:21 PM CDT	2014-05-29	2014-05-30 02:21:00 UTC	Central Time (US & Canada)	900961	jaimelaraarzate	2018-04-25 23:25:31 UTC	2018-11-30 10:48:59 UTC	research	CC-BY-NC	https://www.inaturalist.org/observations/11435219	https://static.inaturalist.org/photos/16309755/medium.jpeg?1524698435	NA	NA	Espacio Escultórico, abril de 2018.	2	0	FALSE	NA	Cd. Universitaria, Ciudad de México, CDMX, México	19.3194	-99.1815	244	NA	NA	FALSE	NA	NA	Mexico	lion's ear	Leonotis nepetifolia	Bola africana del rey	Plantae	141634	LuisFlores	N	N	N	S	N
797658	2014-07-19	2014-07-19	NA	Mexico City	40730	poncho	2014-07-23 02:01:31 UTC	2018-11-30 11:37:25 UTC	research	CC-BY-NC	http://conabio.inaturalist.org/observations/797658	https://static.inaturalist.org/photos/1004206/medium.jpg?1406080931	NA	flor anaranjada, Xochimilco	NA	4	0	FALSE	NA	Xochimilco	19.2586	-99.1377	355	NA	NA	FALSE	NA	NA	Mexico	lion's ear	Leonotis nepetifolia	Bola africana del rey	Plantae	141634	LuisAngeles	N	S	S	N	N
797658	2014-07-19	2014-07-19	NA	Mexico City	40730	poncho	2014-07-23 02:01:31 UTC	2018-11-30 11:37:25 UTC	research	CC-BY-NC	http://conabio.inaturalist.org/observations/797658	https://static.inaturalist.org/photos/1004206/medium.jpg?1406080931	NA	flor anaranjada, Xochimilco	NA	4	0	FALSE	NA	Xochimilco	19.2586	-99.1377	355	NA	NA	FALSE	NA	NA	Mexico	lion's ear	Leonotis nepetifolia	Bola africana del rey	Plantae	141634	MetztliHerrera	N	S	S	N	N
797658	2014-07-19	2014-07-19	NA	Mexico City	40730	poncho	2014-07-23 02:01:31 UTC	2018-11-30 11:37:25 UTC	research	CC-BY-NC	http://conabio.inaturalist.org/observations/797658	https://static.inaturalist.org/photos/1004206/medium.jpg?1406080931	NA	flor anaranjada, Xochimilco	NA	4	0	false	NA	Xochimilco	19.2586	-99.1377	355	NA	NA	false	NA	NA	Mexico	lion's ear	Leonotis nepetifolia	Bola africana del rey	Plantae	141634	JoseSalvador	N	S	S	N	S
814878	2014-07-28	2014-07-28	NA	Mexico City	40730	poncho	2014-08-03 20:08:25 UTC	2018-11-30 11:37:03 UTC	research	CC-BY-NC	http://conabio.inaturalist.org/observations/814878	https://static.inaturalist.org/photos/1027713/medium.jpg?1407096513	NA	flor anaranjada, Cadereyta de Montes	NA	4	0	FALSE	NA	Cadereyta de Montes	20.6867	-99.8046	200	NA	NA	FALSE	NA	NA	Mexico	lion's ear	Leonotis nepetifolia	Bola africana del rey	Plantae	141634	LuisAngeles	N	S	S	N	N
814878	2014-07-28	2014-07-28	NA	Mexico City	40730	poncho	2014-08-03 20:08:25 UTC	2018-11-30 11:37:03 UTC	research	CC-BY-NC	http://conabio.inaturalist.org/observations/814878	https://static.inaturalist.org/photos/1027713/medium.jpg?1407096513	NA	flor anaranjada, Cadereyta de Montes	NA	4	0	FALSE	NA	Cadereyta de Montes	20.6867	-99.8046	200	NA	NA	FALSE	NA	NA	Mexico	lion's ear	Leonotis nepetifolia	Bola africana del rey	Plantae	141634	MetztliHerrera	N	S	S	N	N
814878	2014-07-28	2014-07-28	NA	Mexico City	40730	poncho	2014-08-03 20:08:25 UTC	2018-11-30 11:37:03 UTC	research	CC-BY-NC	http://conabio.inaturalist.org/observations/814878	https://static.inaturalist.org/photos/1027713/medium.jpg?1407096513	NA	flor anaranjada, Cadereyta de Montes	NA	4	0	false	NA	Cadereyta de Montes	20.6867	-99.8046	200	NA	NA	false	NA	NA	Mexico	lion's ear	Leonotis nepetifolia	Bola africana del rey	Plantae	141634	JoseSalvador	N	S	S	N	N
1249006	2014-08-04	2014-08-04	NA	Mexico City	26046	juancarloslopezdominguez	2015-02-21 04:58:02 UTC	2018-11-30 17:18:22 UTC	research	NA	http://conabio.inaturalist.org/observations/1249006	https://static.inaturalist.org/photos/1567824/medium.JPG?1424494706	NA	NA	NA	2	0	FALSE	NA	Amaxac de Guerrero, Tlaxcala. MX	19.3542	-98.183	62	NA	NA	FALSE	NA	NA	Mexico	lion's ear	Leonotis nepetifolia	Bola africana del rey	Plantae	141634	MetztliHerrera	S	S	S	S	NS
1249006	2014-08-04	2014-08-04	NA	Mexico City	26046	juancarloslopezdominguez	2015-02-21 04:58:02 UTC	2018-11-30 17:18:22 UTC	research	NA	http://conabio.inaturalist.org/observations/1249006	https://static.inaturalist.org/photos/1567824/medium.JPG?1424494706	NA	NA	NA	2	0	false	NA	Amaxac de Guerrero, Tlaxcala. MX	19.3542	-98.183	62	NA	NA	false	NA	NA	Mexico	lion's ear	Leonotis nepetifolia	Bola africana del rey	Plantae	141634	SalvadorValles	S	S	S	S	S
1249006	2014-08-04	2014-08-04	NA	Mexico City	26046	juancarloslopezdominguez	2015-02-21 04:58:02 UTC	2018-11-30 17:18:22 UTC	research	NA	http://conabio.inaturalist.org/observations/1249006	https://static.inaturalist.org/photos/1567824/medium.JPG?1424494706	NA	NA	NA	2	0	false	NA	Amaxac de Guerrero, Tlaxcala. MX	19.3542	-98.183	62	NA	NA	false	NA	NA	Mexico	lion's ear	Leonotis nepetifolia	Bola africana del rey	Plantae	141634	Sandra_Morales	S	S	S	N	S
828091	2014-08-09	2014-08-09	NA	Mexico City	7504	annemirdl	2014-08-12 15:14:47 UTC	2018-11-30 11:37:04 UTC	research	NA	http://conabio.inaturalist.org/observations/828091	https://static.inaturalist.org/photos/1045137/medium.jpg?1444294952	NA	NA	NA	5	0	FALSE	NA	Jardín Botánico Regional de Cadereyta	20.6871	-99.8045	NA	NA	NA	FALSE	NA	NA	Mexico	lion's ear	Leonotis nepetifolia	Bola africana del rey	Plantae	141634	LuisAngeles	N	S	S	N	N
828091	2014-08-09	2014-08-09	NA	Mexico City	7504	annemirdl	2014-08-12 15:14:47 UTC	2018-11-30 11:37:04 UTC	research	NA	http://conabio.inaturalist.org/observations/828091	https://static.inaturalist.org/photos/1045137/medium.jpg?1444294952	NA	NA	NA	5	0	FALSE	NA	Jardín Botánico Regional de Cadereyta	20.6871	-99.8045	NA	NA	NA	FALSE	NA	NA	Mexico	lion's ear	Leonotis nepetifolia	Bola africana del rey	Plantae	141634	MetztliHerrera	N	S	S	N	N
828091	2014-08-09	2014-08-09	NA	Mexico City	7504	annemirdl	2014-08-12 15:14:47 UTC	2018-11-30 11:37:04 UTC	research	NA	http://conabio.inaturalist.org/observations/828091	https://static.inaturalist.org/photos/1045137/medium.jpg?1444294952	NA	NA	NA	5	0	false	NA	JardÃ­n BotÃ¡nico Regional de Cadereyta	20.6871	-99.8045	NA	NA	NA	false	NA	NA	Mexico	lion's ear	Leonotis nepetifolia	Bola africana del rey	Plantae	141634	JoseSalvador	N	S	S	N	N
1391736	2014-08-17	2014-08-17	NA	Mexico City	77824	adorantes	2015-04-13 21:30:24 UTC	2018-11-30 17:18:46 UTC	research	NA	http://conabio.inaturalist.org/observations/1391736	https://static.inaturalist.org/photos/1720616/medium.JPG?1428960663	NA	Plantas Yucatán	NA	5	0	FALSE	NA	Ucu, Yucatán	21.0389	-89.8122	7	NA	NA	FALSE	NA	NA	Mexico	lion's ear	Leonotis nepetifolia	Bola africana del rey	Plantae	141634	MetztliHerrera	N	S	S	S	S
1391736	2014-08-17	2014-08-17	NA	Mexico City	77824	adorantes	2015-04-13 21:30:24 UTC	2018-11-30 17:18:46 UTC	research	NA	http://conabio.inaturalist.org/observations/1391736	https://static.inaturalist.org/photos/1720616/medium.JPG?1428960663	NA	Plantas YucatÃ¡n	NA	5	0	false	NA	Ucu, YucatÃ¡n	21.0389	-89.8122	7	NA	NA	false	NA	NA	Mexico	lion's ear	Leonotis nepetifolia	Bola africana del rey	Plantae	141634	SalvadorValles	S	S	S	S	S
1391736	2014-08-17	2014-08-17	NA	Mexico City	77824	adorantes	2015-04-13 21:30:24 UTC	2018-11-30 17:18:46 UTC	research	NA	http://conabio.inaturalist.org/observations/1391736	https://static.inaturalist.org/photos/1720616/medium.JPG?1428960663	NA	Plantas YucatÃ¡n	NA	5	0	false	NA	Ucu, YucatÃ¡n	21.0389	-89.8122	7	NA	NA	false	NA	NA	Mexico	lion's ear	Leonotis nepetifolia	Bola africana del rey	Plantae	141634	Sandra_Morales	S	S	S	S	S
854819	2014-08-30	2014-08-30	NA	Hawaii	8233	carlos2	2014-08-31 02:52:06 UTC	2020-04-21 01:44:45 UTC	research	CC-BY-NC	http://conabio.inaturalist.org/observations/854819	https://static.inaturalist.org/photos/1083361/medium.JPG?1409453532	NA	NA	NA	6	0	FALSE	NA	Universidad Nacional Autónoma de México	19.3169	-99.1865	31	NA	NA	FALSE	NA	NA	Mexico	lion's ear	Leonotis nepetifolia	Bola africana del rey	Plantae	141634	LuisAngeles	S	S	S	N	NS
854819	2014-08-30	2014-08-30	NA	Hawaii	8233	carlos2	2014-08-31 02:52:06 UTC	2020-04-21 01:44:45 UTC	research	CC-BY-NC	http://conabio.inaturalist.org/observations/854819	https://static.inaturalist.org/photos/1083361/medium.JPG?1409453532	NA	NA	NA	6	0	FALSE	NA	Universidad Nacional Autónoma de México	19.3169	-99.1865	31	NA	NA	FALSE	NA	NA	Mexico	lion's ear	Leonotis nepetifolia	Bola africana del rey	Plantae	141634	MetztliHerrera	S	S	S	N	NS
854819	2014-08-30	2014-08-30	NA	Hawaii	8233	carlos2	2014-08-31 02:52:06 UTC	2020-04-21 01:44:45 UTC	research	CC-BY-NC	http://conabio.inaturalist.org/observations/854819	https://static.inaturalist.org/photos/1083361/medium.JPG?1409453532	NA	NA	NA	6	0	false	NA	Universidad Nacional AutÃ³noma de MÃ©xico	19.3169	-99.1865	31	NA	NA	false	NA	NA	Mexico	lion's ear	Leonotis nepetifolia	Bola africana del rey	Plantae	141634	JoseSalvador	N	S	S	S	S
881955	2014-09-15	2014-09-15	NA	Mexico City	27583	raomoct68	2014-09-17 21:17:08 UTC	2018-11-30 11:37:17 UTC	research	CC-BY-NC	http://conabio.inaturalist.org/observations/881955	https://static.inaturalist.org/photos/1119984/medium.jpg?1444829354	NA	NA	NA	4	0	FALSE	NA	Pedregal de San Ángel	19.3166	-99.1866	2	NA	NA	FALSE	NA	NA	Mexico	lion's ear	Leonotis nepetifolia	Bola africana del rey	Plantae	141634	LuisAngeles	N	S	S	N	S
881955	2014-09-15	2014-09-15	NA	Mexico City	27583	raomoct68	2014-09-17 21:17:08 UTC	2018-11-30 11:37:17 UTC	research	CC-BY-NC	http://conabio.inaturalist.org/observations/881955	https://static.inaturalist.org/photos/1119984/medium.jpg?1444829354	NA	NA	NA	4	0	FALSE	NA	Pedregal de San Ángel	19.3166	-99.1866	2	NA	NA	FALSE	NA	NA	Mexico	lion's ear	Leonotis nepetifolia	Bola africana del rey	Plantae	141634	MetztliHerrera	N	S	S	N	S
881955	2014-09-15	2014-09-15	NA	Mexico City	27583	raomoct68	2014-09-17 21:17:08 UTC	2018-11-30 11:37:17 UTC	research	CC-BY-NC	http://conabio.inaturalist.org/observations/881955	https://static.inaturalist.org/photos/1119984/medium.jpg?1444829354	NA	NA	NA	4	0	false	NA	Pedregal de San Ãngel	19.3166	-99.1866	2	NA	NA	false	NA	NA	Mexico	lion's ear	Leonotis nepetifolia	Bola africana del rey	Plantae	141634	JoseSalvador	S	S	S	NS	S
883624	2014-09-16	2014-09-16	NA	Mexico City	32066	opuntia	2014-09-18 18:40:14 UTC	2018-11-30 11:37:18 UTC	research	CC-BY-NC	http://conabio.inaturalist.org/observations/883624	https://static.inaturalist.org/photos/1122188/medium.JPG?1411065624	NA	Lamiaceae, Leonotis, Cadereyta de Montes, Querétaro	Invasora en terrenos baldíos.	3	0	FALSE	NA	Cerro de La Cruz, San Gaspar, Cadereyta de Montes, Querétaro	20.6956	-99.8243	7	NA	NA	FALSE	NA	NA	Mexico	lion's ear	Leonotis nepetifolia	Bola africana del rey	Plantae	141634	LuisAngeles	S	N	S	S	N
883624	2014-09-16	2014-09-16	NA	Mexico City	32066	opuntia	2014-09-18 18:40:14 UTC	2018-11-30 11:37:18 UTC	research	CC-BY-NC	http://conabio.inaturalist.org/observations/883624	https://static.inaturalist.org/photos/1122188/medium.JPG?1411065624	NA	Lamiaceae, Leonotis, Cadereyta de Montes, Querétaro	Invasora en terrenos baldíos.	3	0	FALSE	NA	Cerro de La Cruz, San Gaspar, Cadereyta de Montes, Querétaro	20.6956	-99.8243	7	NA	NA	FALSE	NA	NA	Mexico	lion's ear	Leonotis nepetifolia	Bola africana del rey	Plantae	141634	MetztliHerrera	S	N	S	S	N
883624	2014-09-16	2014-09-16	NA	Mexico City	32066	opuntia	2014-09-18 18:40:14 UTC	2018-11-30 11:37:18 UTC	research	CC-BY-NC	http://conabio.inaturalist.org/observations/883624	https://static.inaturalist.org/photos/1122188/medium.JPG?1411065624	NA	Lamiaceae, Leonotis, Cadereyta de Montes, QuerÃ©taro	Invasora en terrenos baldÃ­os.	3	0	false	NA	Cerro de La Cruz, San Gaspar, Cadereyta de Montes, QuerÃ©taro	20.6956	-99.8243	7	NA	NA	false	NA	NA	Mexico	lion's ear	Leonotis nepetifolia	Bola africana del rey	Plantae	141634	JoseSalvador	S	S	S	S	S
892336	2014-09-19	2014-09-19	NA	Hawaii	8233	carlos2	2014-09-24 05:10:07 UTC	2018-11-30 11:46:41 UTC	research	CC-BY-NC	http://conabio.inaturalist.org/observations/892336	https://static.inaturalist.org/photos/1134038/medium.JPG?1411535504	NA	NA	NA	4	0	FALSE	NA	Yanhuitlán, Oaxaca	17.5272	-97.344	10	NA	NA	FALSE	NA	NA	Mexico	lion's ear	Leonotis nepetifolia	Bola africana del rey	Plantae	141634	LuisAngeles	S	NS	N	NS	S
892336	2014-09-19	2014-09-19	NA	Hawaii	8233	carlos2	2014-09-24 05:10:07 UTC	2018-11-30 11:46:41 UTC	research	CC-BY-NC	http://conabio.inaturalist.org/observations/892336	https://static.inaturalist.org/photos/1134038/medium.JPG?1411535504	NA	NA	NA	4	0	FALSE	NA	Yanhuitlán, Oaxaca	17.5272	-97.344	10	NA	NA	FALSE	NA	NA	Mexico	lion's ear	Leonotis nepetifolia	Bola africana del rey	Plantae	141634	MetztliHerrera	S	N	N	NS	S
892336	2014-09-19	2014-09-19	NA	Hawaii	8233	carlos2	2014-09-24 05:10:07 UTC	2018-11-30 11:46:41 UTC	research	CC-BY-NC	http://conabio.inaturalist.org/observations/892336	https://static.inaturalist.org/photos/1134038/medium.JPG?1411535504	NA	NA	NA	4	0	false	NA	YanhuitlÃ¡n, Oaxaca	17.5272	-97.344	10	NA	NA	false	NA	NA	Mexico	lion's ear	Leonotis nepetifolia	Bola africana del rey	Plantae	141634	JoseSalvador	N	NS	NS	S	NS
28012334	2014-09-27 3:47:07 p. m. CDT	2014-09-27	2014-09-27 15:47:07 UTC	UTC	517542	maries	2019-07-01 19:08:30 UTC	2019-07-04 23:06:04 UTC	research	CC-BY-NC	https://www.inaturalist.org/observations/28012334	https://static.inaturalist.org/photos/43637714/medium.jpeg?1562008123	NA	NA	Sendero ecológico	4	1	FALSE	2	04510 Ciudad de México, CDMX, México	19.316	-99.1757	698	NA	NA	FALSE	gps	gps	Mexico	lion's ear	Leonotis nepetifolia	Bola africana del rey	Plantae	141634	MetztliHerrera	N	S	S	N	N
28012334	2014-09-27 3:47:07 p. m. CDT	2014-09-27	2014-09-27 15:47:07 UTC	UTC	517542	maries	2019-07-01 19:08:30 UTC	2019-07-04 23:06:04 UTC	research	CC-BY-NC	https://www.inaturalist.org/observations/28012334	https://static.inaturalist.org/photos/43637714/medium.jpeg?1562008123	NA	NA	Sendero ecolÃ³gico	4	1	false	2	04510 Ciudad de MÃ©xico, CDMX, MÃ©xico	19.316	-99.1757	698	NA	NA	false	gps	gps	Mexico	lion's ear	Leonotis nepetifolia	Bola africana del rey	Plantae	141634	SalvadorValles	N	S	S	N	N
28012334	2014-09-27 3:47:07 p. m. CDT	2014-09-27	2014-09-27 15:47:07 UTC	UTC	517542	maries	2019-07-01 19:08:30 UTC	2019-07-04 23:06:04 UTC	research	CC-BY-NC	https://www.inaturalist.org/observations/28012334	https://static.inaturalist.org/photos/43637714/medium.jpeg?1562008123	NA	NA	Sendero ecolÃ³gico	4	1	false	2	04510 Ciudad de MÃ©xico, CDMX, MÃ©xico	19.316	-99.1757	698	NA	NA	false	gps	gps	Mexico	lion's ear	Leonotis nepetifolia	Bola africana del rey	Plantae	141634	Sandra_Morales	N	S	S	N	N
899298	dom sep 28 2014 10:37:12 GMT-0500 (GMT-5)	2014-09-28	2014-09-28 15:37:12 UTC	Bogota	14567	jordan	2014-09-28 15:37:36 UTC	2018-11-30 11:37:15 UTC	research	CC-BY-NC	http://www.inaturalist.org/observations/899298	https://static.inaturalist.org/photos/1307463/medium.JPG?1414504647	NA	NA	NA	2	0	FALSE	10	Teotihuacan, Teotihuacán, Edomex, MX	19.6901	-98.8432	5	NA	NA	FALSE	NA	NA	Mexico	lion's ear	Leonotis nepetifolia	Bola africana del rey	Plantae	141634	LuisAngeles	S	N	S	S	S
899298	dom sep 28 2014 10:37:12 GMT-0500 (GMT-5)	2014-09-28	2014-09-28 15:37:12 UTC	Bogota	14567	jordan	2014-09-28 15:37:36 UTC	2018-11-30 11:37:15 UTC	research	CC-BY-NC	http://www.inaturalist.org/observations/899298	https://static.inaturalist.org/photos/1307463/medium.JPG?1414504647	NA	NA	NA	2	0	FALSE	10	Teotihuacan, Teotihuacán, Edomex, MX	19.6901	-98.8432	5	NA	NA	FALSE	NA	NA	Mexico	lion's ear	Leonotis nepetifolia	Bola africana del rey	Plantae	141634	MetztliHerrera	S	N	S	S	S
899298	dom sep 28 2014 10:37:12 GMT-0500 (GMT-5)	2014-09-28	2014-09-28 15:37:12 UTC	Bogota	14567	jordan	2014-09-28 15:37:36 UTC	2018-11-30 11:37:15 UTC	research	CC-BY-NC	http://www.inaturalist.org/observations/899298	https://static.inaturalist.org/photos/1307463/medium.JPG?1414504647	NA	NA	NA	2	0	false	10	Teotihuacan, TeotihuacÃ¡n, Edomex, MX	19.6901	-98.8432	5	NA	NA	false	NA	NA	Mexico	lion's ear	Leonotis nepetifolia	Bola africana del rey	Plantae	141634	JoseSalvador	N	S	S	S	S
1042226	sÃ¡b oct 11 2014 13:58:27 GMT-0500 (GMT-5)	2014-10-11	2014-10-11 18:58:27 UTC	Bogota	14567	jordan	2014-10-28 13:53:14 UTC	2018-11-30 11:37:21 UTC	research	CC-BY-NC	http://www.inaturalist.org/observations/1042226	https://static.inaturalist.org/photos/1307498/medium.JPG?1414505793	NA	NA	NA	4	0	false	10	Distrito Federal, MX	19.2348	-99.0775	5	NA	NA	false	NA	NA	Mexico	lion's ear	Leonotis nepetifolia	Bola africana del rey	Plantae	141634	JoseSalvador	N	N	S	S	N
1042226	sáb oct 11 2014 13:58:27 GMT-0500 (GMT-5)	2014-10-11	2014-10-11 18:58:27 UTC	Bogota	14567	jordan	2014-10-28 13:53:14 UTC	2018-11-30 11:37:21 UTC	research	CC-BY-NC	http://www.inaturalist.org/observations/1042226	https://static.inaturalist.org/photos/1307498/medium.JPG?1414505793	NA	NA	NA	4	0	FALSE	10	Distrito Federal, MX	19.2348	-99.0775	5	NA	NA	FALSE	NA	NA	Mexico	lion's ear	Leonotis nepetifolia	Bola africana del rey	Plantae	141634	LuisAngeles	N	N	S	S	N
1042226	sáb oct 11 2014 13:58:27 GMT-0500 (GMT-5)	2014-10-11	2014-10-11 18:58:27 UTC	Bogota	14567	jordan	2014-10-28 13:53:14 UTC	2018-11-30 11:37:21 UTC	research	CC-BY-NC	http://www.inaturalist.org/observations/1042226	https://static.inaturalist.org/photos/1307498/medium.JPG?1414505793	NA	NA	NA	4	0	FALSE	10	Distrito Federal, MX	19.2348	-99.0775	5	NA	NA	FALSE	NA	NA	Mexico	lion's ear	Leonotis nepetifolia	Bola africana del rey	Plantae	141634	MetztliHerrera	N	N	S	S	N
1035691	2014-10-18	2014-10-18	NA	Mexico City	36874	proyectoeducativo_atotonilli	2014-10-24 22:04:24 UTC	2018-11-30 10:17:36 UTC	research	CC-BY-NC	http://conabio.inaturalist.org/observations/1035691	https://static.inaturalist.org/photos/1298595/medium.jpg?1414188269	NA	NA	Planta encontrada en zona agrícola de matorral xerofilo, con una medida aproximada de 1.30 m_x000D__x000D_ Fue encontrado en canteras._x000D__x000D_ El tallo es color verde y su flor color naranja.	2	0	FALSE	NA	Coayucan Atotonilco de Tula Hidalgo	20.0097	-99.2204	2827	NA	NA	FALSE	NA	NA	Mexico	lion's ear	Leonotis nepetifolia	Bola africana del rey	Plantae	141634	LuisAngeles	S	NS	S	N	S
1035730	2014-10-18	2014-10-18	NA	Mexico City	36874	proyectoeducativo_atotonilli	2014-10-24 22:15:07 UTC	2018-11-30 11:37:20 UTC	research	CC-BY-NC	http://conabio.inaturalist.org/observations/1035730	https://static.inaturalist.org/photos/1298636/medium.jpg?1414188912	NA	NA	se encontro cerca de la cantera de cemex rumbo al cerro de la cruz se encontraron varias de ellas es un fruto largo con pétalos largos y delgados de color anaranjado	6	0	FALSE	NA	Cerro de Cruz, Cuayuca,Atotonilco de Tula, Hidalgo	20.0097	-99.2204	2827	NA	NA	FALSE	NA	NA	Mexico	lion's ear	Leonotis nepetifolia	Bola africana del rey	Plantae	141634	LuisAngeles	S	N	S	N	S
1035691	2014-10-18	2014-10-18	NA	Mexico City	36874	proyectoeducativo_atotonilli	2014-10-24 22:04:24 UTC	2018-11-30 10:17:36 UTC	research	CC-BY-NC	http://conabio.inaturalist.org/observations/1035691	https://static.inaturalist.org/photos/1298595/medium.jpg?1414188269	NA	NA	Planta encontrada en zona agrícola de matorral xerofilo, con una medida aproximada de 1.30 m_x000D__x000D_ Fue encontrado en canteras._x000D__x000D_ El tallo es color verde y su flor color naranja.	2	0	FALSE	NA	Coayucan Atotonilco de Tula Hidalgo	20.0097	-99.2204	2827	NA	NA	FALSE	NA	NA	Mexico	lion's ear	Leonotis nepetifolia	Bola africana del rey	Plantae	141634	MetztliHerrera	S	NS	S	N	S
1035730	2014-10-18	2014-10-18	NA	Mexico City	36874	proyectoeducativo_atotonilli	2014-10-24 22:15:07 UTC	2018-11-30 11:37:20 UTC	research	CC-BY-NC	http://conabio.inaturalist.org/observations/1035730	https://static.inaturalist.org/photos/1298636/medium.jpg?1414188912	NA	NA	se encontro cerca de la cantera de cemex rumbo al cerro de la cruz se encontraron varias de ellas es un fruto largo con pétalos largos y delgados de color anaranjado	6	0	FALSE	NA	Cerro de Cruz, Cuayuca,Atotonilco de Tula, Hidalgo	20.0097	-99.2204	2827	NA	NA	FALSE	NA	NA	Mexico	lion's ear	Leonotis nepetifolia	Bola africana del rey	Plantae	141634	MetztliHerrera	S	N	S	N	S
1035691	2014-10-18	2014-10-18	NA	Mexico City	36874	proyectoeducativo_atotonilli	2014-10-24 22:04:24 UTC	2018-11-30 10:17:36 UTC	research	CC-BY-NC	http://conabio.inaturalist.org/observations/1035691	https://static.inaturalist.org/photos/1298595/medium.jpg?1414188269	NA	NA	Planta encontrada en zona agrÃ­cola de matorral xerofilo, con una medida aproximada de 1.30 m_x000D__x000D_ Fue encontrado en canteras._x000D__x000D_ El tallo es color verde y su flor color naranja.	2	0	false	NA	Coayucan Atotonilco de Tula Hidalgo	20.0097	-99.2204	2827	NA	NA	false	NA	NA	Mexico	lion's ear	Leonotis nepetifolia	Bola africana del rey	Plantae	141634	JoseSalvador	S	S	S	NS	S
1035730	2014-10-18	2014-10-18	NA	Mexico City	36874	proyectoeducativo_atotonilli	2014-10-24 22:15:07 UTC	2018-11-30 11:37:20 UTC	research	CC-BY-NC	http://conabio.inaturalist.org/observations/1035730	https://static.inaturalist.org/photos/1298636/medium.jpg?1414188912	NA	NA	se encontro cerca de la cantera de cemex rumbo al cerro de la cruz se encontraron varias de ellas es un fruto largo con pÃ©talos largos y delgados de color anaranjado	6	0	false	NA	Cerro de Cruz, Cuayuca,Atotonilco de Tula, Hidalgo	20.0097	-99.2204	2827	NA	NA	false	NA	NA	Mexico	lion's ear	Leonotis nepetifolia	Bola africana del rey	Plantae	141634	JoseSalvador	N	S	S	N	S
1063718	2014-10-22	2014-10-22	NA	Mexico City	59835	camilamohe	2014-11-09 02:52:19 UTC	2018-11-30 11:37:22 UTC	research	CC-BY-NC	http://conabio.inaturalist.org/observations/1063718	https://static.inaturalist.org/photos/1333500/medium.jpg?1415501545	NA	Flores	Grupo de plantas, de 1.50 a 1.70 metros de altura, con tallos largos y gruesos, en ellos se encuentran espinas grandes de color café, todas unidas formando una esfera. Las espinas tienen forma de tubos de 3 cm aproximadamente, con puntas filosas.	5	0	FALSE	NA	Blvd. Cataratas, México DF	19.3087	-99.2039	250	NA	NA	FALSE	NA	NA	Mexico	lion's ear	Leonotis nepetifolia	Bola africana del rey	Plantae	141634	LuisAngeles	N	N	N	S	N
1063718	2014-10-22	2014-10-22	NA	Mexico City	59835	camilamohe	2014-11-09 02:52:19 UTC	2018-11-30 11:37:22 UTC	research	CC-BY-NC	http://conabio.inaturalist.org/observations/1063718	https://static.inaturalist.org/photos/1333500/medium.jpg?1415501545	NA	Flores	Grupo de plantas, de 1.50 a 1.70 metros de altura, con tallos largos y gruesos, en ellos se encuentran espinas grandes de color café, todas unidas formando una esfera. Las espinas tienen forma de tubos de 3 cm aproximadamente, con puntas filosas.	5	0	FALSE	NA	Blvd. Cataratas, México DF	19.3087	-99.2039	250	NA	NA	FALSE	NA	NA	Mexico	lion's ear	Leonotis nepetifolia	Bola africana del rey	Plantae	141634	MetztliHerrera	N	N	N	S	N
1063718	2014-10-22	2014-10-22	NA	Mexico City	59835	camilamohe	2014-11-09 02:52:19 UTC	2018-11-30 11:37:22 UTC	research	CC-BY-NC	http://conabio.inaturalist.org/observations/1063718	https://static.inaturalist.org/photos/1333500/medium.jpg?1415501545	NA	Flores	Grupo de plantas, de 1.50 a 1.70 metros de altura, con tallos largos y gruesos, en ellos se encuentran espinas grandes de color cafÃ©, todas unidas formando una esfera. Las espinas tienen forma de tubos de 3 cm aproximadamente, con puntas filosas.	5	0	false	NA	Blvd. Cataratas, MÃ©xico DF	19.3087	-99.2039	250	NA	NA	false	NA	NA	Mexico	lion's ear	Leonotis nepetifolia	Bola africana del rey	Plantae	141634	JoseSalvador	N	S	N	S	S
1524290	2014-10-30	2014-10-30	NA	Mexico City	103063	survivor	2015-05-22 13:41:19 UTC	2018-11-30 17:18:18 UTC	research	CC-BY-NC	http://www.inaturalist.org/observations/1524290	https://static.inaturalist.org/photos/1889057/medium.jpg?1432302078	NA	wild, dagga, wildflowers, flowers, native, to, mexico	This grows wild after the rainy season and is a favorite of bees, butterflies and hummingbirds. The petals can be plucked off and the nectar sucked from the straw-like petal.	5	0	FALSE	62	Yuriria, MX-GJ, MX	20.1678	-101.294	NA	NA	NA	FALSE	NA	NA	Mexico	lion's ear	Leonotis nepetifolia	Bola africana del rey	Plantae	141634	MetztliHerrera	N	S	S	N	N
1524290	2014-10-30	2014-10-30	NA	Mexico City	103063	survivor	2015-05-22 13:41:19 UTC	2018-11-30 17:18:18 UTC	research	CC-BY-NC	http://www.inaturalist.org/observations/1524290	https://static.inaturalist.org/photos/1889057/medium.jpg?1432302078	NA	wild, dagga, wildflowers, flowers, native, to, mexico	This grows wild after the rainy season and is a favorite of bees, butterflies and hummingbirds. The petals can be plucked off and the nectar sucked from the straw-like petal.	5	0	false	62	Yuriria, MX-GJ, MX	20.1678	-101.294	NA	NA	NA	false	NA	NA	Mexico	lion's ear	Leonotis nepetifolia	Bola africana del rey	Plantae	141634	SalvadorValles	N	S	S	NS	NS
1524290	2014-10-30	2014-10-30	NA	Mexico City	103063	survivor	2015-05-22 13:41:19 UTC	2018-11-30 17:18:18 UTC	research	CC-BY-NC	http://www.inaturalist.org/observations/1524290	https://static.inaturalist.org/photos/1889057/medium.jpg?1432302078	NA	wild, dagga, wildflowers, flowers, native, to, mexico	This grows wild after the rainy season and is a favorite of bees, butterflies and hummingbirds. The petals can be plucked off and the nectar sucked from the straw-like petal.	5	0	false	62	Yuriria, MX-GJ, MX	20.1678	-101.294	NA	NA	NA	false	NA	NA	Mexico	lion's ear	Leonotis nepetifolia	Bola africana del rey	Plantae	141634	Sandra_Morales	N	S	S	NS	N
1072199	2014-11-08	2014-11-08	NA	Mexico City	27583	raomoct68	2014-11-13 23:59:43 UTC	2018-11-30 11:42:59 UTC	research	CC-BY-NC	http://conabio.inaturalist.org/observations/1072199	https://static.inaturalist.org/photos/1344145/medium.jpg?1444830352	NA	NA	Bola del Rey	3	0	FALSE	NA	Parque Nacional Cerro de la Estrella	19.344	-99.0903	7	NA	NA	FALSE	NA	NA	Mexico	lion's ear	Leonotis nepetifolia	Bola africana del rey	Plantae	141634	LuisAngeles	S	N	S	N	N
1072199	2014-11-08	2014-11-08	NA	Mexico City	27583	raomoct68	2014-11-13 23:59:43 UTC	2018-11-30 11:42:59 UTC	research	CC-BY-NC	http://conabio.inaturalist.org/observations/1072199	https://static.inaturalist.org/photos/1344145/medium.jpg?1444830352	NA	NA	Bola del Rey	3	0	FALSE	NA	Parque Nacional Cerro de la Estrella	19.344	-99.0903	7	NA	NA	FALSE	NA	NA	Mexico	lion's ear	Leonotis nepetifolia	Bola africana del rey	Plantae	141634	MetztliHerrera	S	N	S	N	N
1072199	2014-11-08	2014-11-08	NA	Mexico City	27583	raomoct68	2014-11-13 23:59:43 UTC	2018-11-30 11:42:59 UTC	research	CC-BY-NC	http://conabio.inaturalist.org/observations/1072199	https://static.inaturalist.org/photos/1344145/medium.jpg?1444830352	NA	NA	Bola del Rey	3	0	false	NA	Parque Nacional Cerro de la Estrella	19.344	-99.0903	7	NA	NA	false	NA	NA	Mexico	lion's ear	Leonotis nepetifolia	Bola africana del rey	Plantae	141634	JoseSalvador	N	N	S	N	NS
1072219	2014-11-08	2014-11-08	NA	Mexico City	27583	raomoct68	2014-11-14 00:09:47 UTC	2020-04-21 02:08:38 UTC	research	CC-BY-NC	http://conabio.inaturalist.org/observations/1072219	https://static.inaturalist.org/photos/1344189/medium.jpg?1444830380	NA	NA	Bola del Rey	4	0	FALSE	NA	Parque Nacional Cerro de la Estrella	19.3485	-99.0918	6	NA	NA	FALSE	NA	NA	Mexico	lion's ear	Leonotis nepetifolia	Bola africana del rey	Plantae	141634	MetztliHerrera	S	S	S	S	S
1072219	2014-11-08	2014-11-08	NA	Mexico City	27583	raomoct68	2014-11-14 00:09:47 UTC	2020-04-21 02:08:38 UTC	research	CC-BY-NC	http://conabio.inaturalist.org/observations/1072219	https://static.inaturalist.org/photos/1344189/medium.jpg?1444830380	NA	NA	Bola del Rey	4	0	false	NA	Parque Nacional Cerro de la Estrella	19.3485	-99.0918	6	NA	NA	false	NA	NA	Mexico	lion's ear	Leonotis nepetifolia	Bola africana del rey	Plantae	141634	SalvadorValles	S	S	S	S	S
1072219	2014-11-08	2014-11-08	NA	Mexico City	27583	raomoct68	2014-11-14 00:09:47 UTC	2020-04-21 02:08:38 UTC	research	CC-BY-NC	http://conabio.inaturalist.org/observations/1072219	https://static.inaturalist.org/photos/1344189/medium.jpg?1444830380	NA	NA	Bola del Rey	4	0	false	NA	Parque Nacional Cerro de la Estrella	19.3485	-99.0918	6	NA	NA	false	NA	NA	Mexico	lion's ear	Leonotis nepetifolia	Bola africana del rey	Plantae	141634	Sandra_Morales	S	S	S	S	S
1480706	2014-11-13	2014-11-13	2014-11-13 16:54:00 UTC	Mexico City	61794	jmoralesrbpc	2015-05-12 15:33:56 UTC	2018-11-30 17:18:18 UTC	research	CC-BY-NC	http://conabio.inaturalist.org/observations/1480706	https://static.inaturalist.org/photos/1835546/medium.JPG?1431444855	NA	NA	NA	4	0	FALSE	NA	Centla, MX-TB, MX	18.3942	-92.5764	NA	NA	NA	FALSE	NA	NA	Mexico	lion's ear	Leonotis nepetifolia	Bola africana del rey	Plantae	141634	MetztliHerrera	N	S	S	N	N
1480706	2014-11-13	2014-11-13	2014-11-13 16:54:00 UTC	Mexico City	61794	jmoralesrbpc	2015-05-12 15:33:56 UTC	2018-11-30 17:18:18 UTC	research	CC-BY-NC	http://conabio.inaturalist.org/observations/1480706	https://static.inaturalist.org/photos/1835546/medium.JPG?1431444855	NA	NA	NA	4	0	false	NA	Centla, MX-TB, MX	18.3942	-92.5764	NA	NA	NA	false	NA	NA	Mexico	lion's ear	Leonotis nepetifolia	Bola africana del rey	Plantae	141634	SalvadorValles	N	S	S	N	N
1480706	2014-11-13	2014-11-13	2014-11-13 16:54:00 UTC	Mexico City	61794	jmoralesrbpc	2015-05-12 15:33:56 UTC	2018-11-30 17:18:18 UTC	research	CC-BY-NC	http://conabio.inaturalist.org/observations/1480706	https://static.inaturalist.org/photos/1835546/medium.JPG?1431444855	NA	NA	NA	4	0	false	NA	Centla, MX-TB, MX	18.3942	-92.5764	NA	NA	NA	false	NA	NA	Mexico	lion's ear	Leonotis nepetifolia	Bola africana del rey	Plantae	141634	Sandra_Morales	N	S	S	N	N
2333490	2014-11-14	2014-11-14	2014-11-14 21:44:50 UTC	Monterrey	5772	juancruzado	2015-10-30 22:54:49 UTC	2019-05-02 17:12:11 UTC	research	CC-BY-NC-SA	http://conabio.inaturalist.org/observations/2333490	https://static.inaturalist.org/photos/2589327/medium.JPG?1446245694	NA	NA	NA	4	0	FALSE	NA	Cañon de Jaures, Linares; Nuevo Leon	24.6255	-99.7533	593	NA	NA	FALSE	NA	manual	Mexico	Leonotis nepetifolia	Leonotis nepetifolia	Bola africana del rey	Plantae	141634	Andrea_Garcia	N	NS	S	N	S
2333490	2014-11-14	2014-11-14	2014-11-14 21:44:50 UTC	Monterrey	5772	juancruzado	2015-10-30 22:54:49 UTC	2019-05-02 17:12:11 UTC	research	CC-BY-NC-SA	http://conabio.inaturalist.org/observations/2333490	https://static.inaturalist.org/photos/2589327/medium.JPG?1446245694	NA	NA	NA	4	0	false	NA	CaÃ±on de Jaures, Linares; Nuevo Leon	24.6255	-99.7533	593	NA	NA	false	NA	manual	Mexico	Leonotis nepetifolia	Leonotis nepetifolia	Bola africana del rey	Plantae	141634	Sandra_Morales	N	NS	S	N	S
2333490	2014-11-14	2014-11-14	2014-11-14 21:44:50 UTC	Monterrey	5772	juancruzado	2015-10-30 22:54:49 UTC	2019-05-02 17:12:11 UTC	research	CC-BY-NC-SA	http://conabio.inaturalist.org/observations/2333490	https://static.inaturalist.org/photos/2589327/medium.JPG?1446245694	NA	NA	NA	4	0	FALSE	NA	Cañon de Jaures, Linares; Nuevo Leon	24.6255	-99.7533	593	NA	NA	FALSE	NA	manual	Mexico	Leonotis nepetifolia	Leonotis nepetifolia	Bola africana del rey	Plantae	141634	Lizet_Castillo	N	S	S	N	S
1074787	vie nov 14 2014 11:02:50 GMT-0600 (GMT-6)	2014-11-14	2014-11-14 17:02:50 UTC	Central America	14567	jordan	2014-11-15 13:23:58 UTC	2018-11-30 11:36:54 UTC	research	CC-BY-NC	http://www.inaturalist.org/observations/1074787	https://static.inaturalist.org/photos/1347277/medium.JPG?1416057984	NA	NA	NA	2	0	FALSE	10	National Autonomous University of Mexico, Mexico City, DF, MX	19.3236	-99.1888	5	NA	NA	FALSE	NA	NA	Mexico	lion's ear	Leonotis nepetifolia	Bola africana del rey	Plantae	141634	MetztliHerrera	N	N	S	N	S
1074787	vie nov 14 2014 11:02:50 GMT-0600 (GMT-6)	2014-11-14	2014-11-14 17:02:50 UTC	Central America	14567	jordan	2014-11-15 13:23:58 UTC	2018-11-30 11:36:54 UTC	research	CC-BY-NC	http://www.inaturalist.org/observations/1074787	https://static.inaturalist.org/photos/1347277/medium.JPG?1416057984	NA	NA	NA	2	0	false	10	National Autonomous University of Mexico, Mexico City, DF, MX	19.3236	-99.1888	5	NA	NA	false	NA	NA	Mexico	lion's ear	Leonotis nepetifolia	Bola africana del rey	Plantae	141634	SalvadorValles	N	S	S	N	S
1074787	vie nov 14 2014 11:02:50 GMT-0600 (GMT-6)	2014-11-14	2014-11-14 17:02:50 UTC	Central America	14567	jordan	2014-11-15 13:23:58 UTC	2018-11-30 11:36:54 UTC	research	CC-BY-NC	http://www.inaturalist.org/observations/1074787	https://static.inaturalist.org/photos/1347277/medium.JPG?1416057984	NA	NA	NA	2	0	false	10	National Autonomous University of Mexico, Mexico City, DF, MX	19.3236	-99.1888	5	NA	NA	false	NA	NA	Mexico	lion's ear	Leonotis nepetifolia	Bola africana del rey	Plantae	141634	Sandra_Morales	N	N	S	N	S
1074788	vie nov 14 2014 11:06:22 GMT-0600 (GMT-6)	2014-11-14	2014-11-14 17:06:22 UTC	Central America	14567	jordan	2014-11-15 13:23:58 UTC	2018-11-30 11:36:57 UTC	research	CC-BY-NC	http://www.inaturalist.org/observations/1074788	https://static.inaturalist.org/photos/1347279/medium.JPG?1416058070	NA	NA	NA	2	0	FALSE	10	National Autonomous University of Mexico, Mexico City, DF, MX	19.3242	-99.1901	5	NA	NA	FALSE	NA	NA	Mexico	lion's ear	Leonotis nepetifolia	Bola africana del rey	Plantae	141634	MetztliHerrera	S	S	S	N	S
1074788	vie nov 14 2014 11:06:22 GMT-0600 (GMT-6)	2014-11-14	2014-11-14 17:06:22 UTC	Central America	14567	jordan	2014-11-15 13:23:58 UTC	2018-11-30 11:36:57 UTC	research	CC-BY-NC	http://www.inaturalist.org/observations/1074788	https://static.inaturalist.org/photos/1347279/medium.JPG?1416058070	NA	NA	NA	2	0	false	10	National Autonomous University of Mexico, Mexico City, DF, MX	19.3242	-99.1901	5	NA	NA	false	NA	NA	Mexico	lion's ear	Leonotis nepetifolia	Bola africana del rey	Plantae	141634	SalvadorValles	S	S	S	N	S
1074788	vie nov 14 2014 11:06:22 GMT-0600 (GMT-6)	2014-11-14	2014-11-14 17:06:22 UTC	Central America	14567	jordan	2014-11-15 13:23:58 UTC	2018-11-30 11:36:57 UTC	research	CC-BY-NC	http://www.inaturalist.org/observations/1074788	https://static.inaturalist.org/photos/1347279/medium.JPG?1416058070	NA	NA	NA	2	0	false	10	National Autonomous University of Mexico, Mexico City, DF, MX	19.3242	-99.1901	5	NA	NA	false	NA	NA	Mexico	lion's ear	Leonotis nepetifolia	Bola africana del rey	Plantae	141634	Sandra_Morales	S	S	N	N	S
1493209	2014-11-16	2014-11-16	NA	Mazatlan	17478	joanroma	2015-05-15 23:57:43 UTC	2018-11-30 17:18:17 UTC	research	CC-BY-NC-SA	http://conabio.inaturalist.org/observations/1493209	https://static.inaturalist.org/photos/1849912/medium.jpg?1431734270	NA	NA	NA	3	0	FALSE	NA	Santa Teresa, Del Nayar	22.4943	-104.765	186	NA	NA	FALSE	NA	NA	Mexico	lion's ear	Leonotis nepetifolia	Bola africana del rey	Plantae	141634	MetztliHerrera	N	S	S	S	S
1493209	2014-11-16	2014-11-16	NA	Mazatlan	17478	joanroma	2015-05-15 23:57:43 UTC	2018-11-30 17:18:17 UTC	research	CC-BY-NC-SA	http://conabio.inaturalist.org/observations/1493209	https://static.inaturalist.org/photos/1849912/medium.jpg?1431734270	NA	NA	NA	3	0	false	NA	Santa Teresa, Del Nayar	22.4943	-104.765	186	NA	NA	false	NA	NA	Mexico	lion's ear	Leonotis nepetifolia	Bola africana del rey	Plantae	141634	SalvadorValles	N	S	S	S	S
1493209	2014-11-16	2014-11-16	NA	Mazatlan	17478	joanroma	2015-05-15 23:57:43 UTC	2018-11-30 17:18:17 UTC	research	CC-BY-NC-SA	http://conabio.inaturalist.org/observations/1493209	https://static.inaturalist.org/photos/1849912/medium.jpg?1431734270	NA	NA	NA	3	0	false	NA	Santa Teresa, Del Nayar	22.4943	-104.765	186	NA	NA	false	NA	NA	Mexico	lion's ear	Leonotis nepetifolia	Bola africana del rey	Plantae	141634	Sandra_Morales	N	S	S	S	S
1143935	2014-12-23	2014-12-23	NA	Mexico City	12244	negronahual	2014-12-23 19:34:59 UTC	2018-11-30 11:36:53 UTC	research	CC-BY-NC	http://conabio.inaturalist.org/observations/1143935	https://static.inaturalist.org/photos/1439604/medium.jpg?1419363475	NA	NA	A identificar la planta	3	1	FALSE	NA	malinalco	18.9221	-99.4833	397	NA	NA	FALSE	NA	NA	Mexico	lion's ear	Leonotis nepetifolia	Bola africana del rey	Plantae	141634	MetztliHerrera	N	S	S	S	S
1143935	2014-12-23	2014-12-23	NA	Mexico City	12244	negronahual	2014-12-23 19:34:59 UTC	2018-11-30 11:36:53 UTC	research	CC-BY-NC	http://conabio.inaturalist.org/observations/1143935	https://static.inaturalist.org/photos/1439604/medium.jpg?1419363475	NA	NA	A identificar la planta	3	1	false	NA	malinalco	18.9221	-99.4833	397	NA	NA	false	NA	NA	Mexico	lion's ear	Leonotis nepetifolia	Bola africana del rey	Plantae	141634	SalvadorValles	N	S	S	S	S
1143935	2014-12-23	2014-12-23	NA	Mexico City	12244	negronahual	2014-12-23 19:34:59 UTC	2018-11-30 11:36:53 UTC	research	CC-BY-NC	http://conabio.inaturalist.org/observations/1143935	https://static.inaturalist.org/photos/1439604/medium.jpg?1419363475	NA	NA	A identificar la planta	3	1	false	NA	malinalco	18.9221	-99.4833	397	NA	NA	false	NA	NA	Mexico	lion's ear	Leonotis nepetifolia	Bola africana del rey	Plantae	141634	Sandra_Morales	N	S	S	S	N
1165518	2014-12-25	2014-12-25	NA	Central Time (US & Canada)	64017	ivett	2015-01-07 17:12:40 UTC	2018-11-30 11:36:52 UTC	research	NA	http://www.inaturalist.org/observations/1165518	https://static.inaturalist.org/photos/1469487/medium.JPG?1420650771	NA	NA	NA	5	0	FALSE	NA	Texcoco, MX-MX, MX	19.5129	-98.8356	62	NA	NA	FALSE	NA	NA	Mexico	lion's ear	Leonotis nepetifolia	Bola africana del rey	Plantae	141634	MetztliHerrera	N	S	S	N	N
1165518	2014-12-25	2014-12-25	NA	Central Time (US & Canada)	64017	ivett	2015-01-07 17:12:40 UTC	2018-11-30 11:36:52 UTC	research	NA	http://www.inaturalist.org/observations/1165518	https://static.inaturalist.org/photos/1469487/medium.JPG?1420650771	NA	NA	NA	5	0	false	NA	Texcoco, MX-MX, MX	19.5129	-98.8356	62	NA	NA	false	NA	NA	Mexico	lion's ear	Leonotis nepetifolia	Bola africana del rey	Plantae	141634	SalvadorValles	N	S	S	N	N
1165518	2014-12-25	2014-12-25	NA	Central Time (US & Canada)	64017	ivett	2015-01-07 17:12:40 UTC	2018-11-30 11:36:52 UTC	research	NA	http://www.inaturalist.org/observations/1165518	https://static.inaturalist.org/photos/1469487/medium.JPG?1420650771	NA	NA	NA	5	0	false	NA	Texcoco, MX-MX, MX	19.5129	-98.8356	62	NA	NA	false	NA	NA	Mexico	lion's ear	Leonotis nepetifolia	Bola africana del rey	Plantae	141634	Sandra_Morales	N	S	S	N	N
1183761	2015-01-17	2015-01-17	NA	Mexico City	32066	opuntia	2015-01-19 18:25:06 UTC	2018-11-30 11:36:50 UTC	research	CC-BY-NC	http://conabio.inaturalist.org/observations/1183761	https://static.inaturalist.org/photos/1495110/medium.JPG?1421691914	NA	Pedro Escobedo, Querétaro	Junto a la presa de La Venta, vegetación secundaria. Presa para riego agrícola, con entrada de drenaje del pueblo de La Venta y presencia de lirio acuático._x000D__x000D_	5	0	FALSE	NA	La Venta, Pedro Escobedo, Querétaro	20.4912	-100.186	NA	NA	NA	FALSE	NA	NA	Mexico	lion's ear	Leonotis nepetifolia	Bola africana del rey	Plantae	141634	MetztliHerrera	S	S	S	NS	S
1183761	2015-01-17	2015-01-17	NA	Mexico City	32066	opuntia	2015-01-19 18:25:06 UTC	2018-11-30 11:36:50 UTC	research	CC-BY-NC	http://conabio.inaturalist.org/observations/1183761	https://static.inaturalist.org/photos/1495110/medium.JPG?1421691914	NA	Pedro Escobedo, QuerÃ©taro	Junto a la presa de La Venta, vegetaciÃ³n secundaria. Presa para riego agrÃ­cola, con entrada de drenaje del pueblo de La Venta y presencia de lirio acuÃ¡tico._x000D__x000D_	5	0	false	NA	La Venta, Pedro Escobedo, QuerÃ©taro	20.4912	-100.186	NA	NA	NA	false	NA	NA	Mexico	lion's ear	Leonotis nepetifolia	Bola africana del rey	Plantae	141634	SalvadorValles	S	S	S	S	S
1183761	2015-01-17	2015-01-17	NA	Mexico City	32066	opuntia	2015-01-19 18:25:06 UTC	2018-11-30 11:36:50 UTC	research	CC-BY-NC	http://conabio.inaturalist.org/observations/1183761	https://static.inaturalist.org/photos/1495110/medium.JPG?1421691914	NA	Pedro Escobedo, QuerÃ©taro	Junto a la presa de La Venta, vegetaciÃ³n secundaria. Presa para riego agrÃ­cola, con entrada de drenaje del pueblo de La Venta y presencia de lirio acuÃ¡tico._x000D__x000D_	5	0	false	NA	La Venta, Pedro Escobedo, QuerÃ©taro	20.4912	-100.186	NA	NA	NA	false	NA	NA	Mexico	lion's ear	Leonotis nepetifolia	Bola africana del rey	Plantae	141634	Sandra_Morales	N	S	S	S	S
1201581	2015-01-29	2015-01-29	2015-01-30 00:12:57 UTC	Mexico City	26046	juancarloslopezdominguez	2015-01-30 03:42:05 UTC	2018-11-30 11:39:08 UTC	research	NA	http://conabio.inaturalist.org/observations/1201581	https://static.inaturalist.org/photos/1518029/medium.JPG?1422589338	NA	NA	En predio urbano abandonado	5	0	FALSE	NA	Tlaxcala. MX	19.2974	-98.2334	NA	NA	NA	FALSE	NA	NA	Mexico	lion's ear	Leonotis nepetifolia	Bola africana del rey	Plantae	141634	MetztliHerrera	S	S	S	N	S
1201581	2015-01-29	2015-01-29	2015-01-30 00:12:57 UTC	Mexico City	26046	juancarloslopezdominguez	2015-01-30 03:42:05 UTC	2018-11-30 11:39:08 UTC	research	NA	http://conabio.inaturalist.org/observations/1201581	https://static.inaturalist.org/photos/1518029/medium.JPG?1422589338	NA	NA	En predio urbano abandonado	5	0	false	NA	Tlaxcala. MX	19.2974	-98.2334	NA	NA	NA	false	NA	NA	Mexico	lion's ear	Leonotis nepetifolia	Bola africana del rey	Plantae	141634	Sandra_Morales	S	S	S	N	S
1201581	2015-01-29	2015-01-29	2015-01-30 00:12:57 UTC	Mexico City	26046	juancarloslopezdominguez	2015-01-30 03:42:05 UTC	2018-11-30 11:39:08 UTC	research	NA	http://conabio.inaturalist.org/observations/1201581	https://static.inaturalist.org/photos/1518029/medium.JPG?1422589338	NA	NA	En predio urbano abandonado	5	0	false	NA	Tlaxcala. MX	19.2974	-98.2334	NA	NA	NA	false	NA	NA	Mexico	lion's ear	Leonotis nepetifolia	Bola africana del rey	Plantae	141634	SalvadorValles	N	S	S	N	S
1220854	2015-02-07	2015-02-07	NA	Monterrey	24594	manuelnevarez	2015-02-09 03:28:56 UTC	2018-11-30 11:39:05 UTC	research	NA	http://conabio.inaturalist.org/observations/1220854	https://static.inaturalist.org/photos/1541923/medium.jpg?1423452554	NA	NA	Es una especie invasora, pero no recuerdo el nombre.	3	0	FALSE	NA	ixmiquilpan	20.4339	-99.2322	248	NA	NA	FALSE	NA	NA	Mexico	lion's ear	Leonotis nepetifolia	Bola africana del rey	Plantae	141634	MetztliHerrera	S	S	S	N	S
1220854	2015-02-07	2015-02-07	NA	Monterrey	24594	manuelnevarez	2015-02-09 03:28:56 UTC	2018-11-30 11:39:05 UTC	research	NA	http://conabio.inaturalist.org/observations/1220854	https://static.inaturalist.org/photos/1541923/medium.jpg?1423452554	NA	NA	Es una especie invasora, pero no recuerdo el nombre.	3	0	false	NA	ixmiquilpan	20.4339	-99.2322	248	NA	NA	false	NA	NA	Mexico	lion's ear	Leonotis nepetifolia	Bola africana del rey	Plantae	141634	SalvadorValles	S	S	S	N	S
1220854	2015-02-07	2015-02-07	NA	Monterrey	24594	manuelnevarez	2015-02-09 03:28:56 UTC	2018-11-30 11:39:05 UTC	research	NA	http://conabio.inaturalist.org/observations/1220854	https://static.inaturalist.org/photos/1541923/medium.jpg?1423452554	NA	NA	Es una especie invasora, pero no recuerdo el nombre.	3	0	false	NA	ixmiquilpan	20.4339	-99.2322	248	NA	NA	false	NA	NA	Mexico	lion's ear	Leonotis nepetifolia	Bola africana del rey	Plantae	141634	Sandra_Morales	S	S	S	N	S
1239199	sÃ¡b feb 07 2015 16:35:02 GMT-0600 (GMT-06:00)	2015-02-07	2015-02-07 22:35:02 UTC	Central America	27145	tari	2015-02-17 16:26:13 UTC	2018-11-30 11:39:04 UTC	research	CC-BY-NC	http://www.inaturalist.org/observations/1239199	https://static.inaturalist.org/photos/1560504/medium.jpg?1424191994	NA	NA	NA	7	1	false	10	San AgustÃ­n Tlaxiaca, San AgustÃ­n Tlaxiaca, Hidalgo, MX	20.1256	-98.9401	NA	NA	NA	false	NA	NA	Mexico	lion's ear	Leonotis nepetifolia	Bola africana del rey	Plantae	141634	SalvadorValles	S	S	S	S	S
1239199	sÃ¡b feb 07 2015 16:35:02 GMT-0600 (GMT-06:00)	2015-02-07	2015-02-07 22:35:02 UTC	Central America	27145	tari	2015-02-17 16:26:13 UTC	2018-11-30 11:39:04 UTC	research	CC-BY-NC	http://www.inaturalist.org/observations/1239199	https://static.inaturalist.org/photos/1560504/medium.jpg?1424191994	NA	NA	NA	7	1	false	10	San AgustÃ­n Tlaxiaca, San AgustÃ­n Tlaxiaca, Hidalgo, MX	20.1256	-98.9401	NA	NA	NA	false	NA	NA	Mexico	lion's ear	Leonotis nepetifolia	Bola africana del rey	Plantae	141634	Sandra_Morales	S	S	S	N	N
1239199	sáb feb 07 2015 16:35:02 GMT-0600 (GMT-06:00)	2015-02-07	2015-02-07 22:35:02 UTC	Central America	27145	tari	2015-02-17 16:26:13 UTC	2018-11-30 11:39:04 UTC	research	CC-BY-NC	http://www.inaturalist.org/observations/1239199	https://static.inaturalist.org/photos/1560504/medium.jpg?1424191994	NA	NA	NA	7	1	FALSE	10	San Agustín Tlaxiaca, San Agustín Tlaxiaca, Hidalgo, MX	20.1256	-98.9401	NA	NA	NA	FALSE	NA	NA	Mexico	lion's ear	Leonotis nepetifolia	Bola africana del rey	Plantae	141634	MetztliHerrera	S	S	S	S	N
1245773	2015-02-15	2015-02-15	NA	Mexico City	54587	estefaniafernandez	2015-02-19 22:22:56 UTC	2018-11-30 17:18:18 UTC	research	CC-BY-NC	http://conabio.inaturalist.org/observations/1245773	https://static.inaturalist.org/photos/1565221/medium.jpg?1424384583	NA	NA	NA	6	0	FALSE	NA	Ej. Crusitas, Guemez, tamps.	24.0086	-99.1641	485	NA	NA	FALSE	NA	NA	Mexico	lion's ear	Leonotis nepetifolia	Bola africana del rey	Plantae	141634	MetztliHerrera	S	S	S	N	S
1245773	2015-02-15	2015-02-15	NA	Mexico City	54587	estefaniafernandez	2015-02-19 22:22:56 UTC	2018-11-30 17:18:18 UTC	research	CC-BY-NC	http://conabio.inaturalist.org/observations/1245773	https://static.inaturalist.org/photos/1565221/medium.jpg?1424384583	NA	NA	NA	6	0	false	NA	Ej. Crusitas, Guemez, tamps.	24.0086	-99.1641	485	NA	NA	false	NA	NA	Mexico	lion's ear	Leonotis nepetifolia	Bola africana del rey	Plantae	141634	SalvadorValles	S	S	S	N	S
1245773	2015-02-15	2015-02-15	NA	Mexico City	54587	estefaniafernandez	2015-02-19 22:22:56 UTC	2018-11-30 17:18:18 UTC	research	CC-BY-NC	http://conabio.inaturalist.org/observations/1245773	https://static.inaturalist.org/photos/1565221/medium.jpg?1424384583	NA	NA	NA	6	0	false	NA	Ej. Crusitas, Guemez, tamps.	24.0086	-99.1641	485	NA	NA	false	NA	NA	Mexico	lion's ear	Leonotis nepetifolia	Bola africana del rey	Plantae	141634	Sandra_Morales	S	S	S	N	S
1301774	sÃ¡b feb 21 2015 11:04:02 GMT-0600 (GMT-6)	2015-02-21	2015-02-21 17:04:02 UTC	Central America	76501	magdaargueta	2015-03-18 19:46:10 UTC	2018-11-30 17:18:26 UTC	research	CC-BY-NC	http://www.inaturalist.org/observations/1301774	https://static.inaturalist.org/photos/1633637/medium.jpg?1426707995	NA	NA	NA	4	0	false	3	Cadereyta de Montes, MX-QE, MX	20.6915	-99.8182	371	NA	NA	false	NA	NA	Mexico	lion's ear	Leonotis nepetifolia	Bola africana del rey	Plantae	141634	SalvadorValles	S	S	S	S	NS
1301774	sÃ¡b feb 21 2015 11:04:02 GMT-0600 (GMT-6)	2015-02-21	2015-02-21 17:04:02 UTC	Central America	76501	magdaargueta	2015-03-18 19:46:10 UTC	2018-11-30 17:18:26 UTC	research	CC-BY-NC	http://www.inaturalist.org/observations/1301774	https://static.inaturalist.org/photos/1633637/medium.jpg?1426707995	NA	NA	NA	4	0	false	3	Cadereyta de Montes, MX-QE, MX	20.6915	-99.8182	371	NA	NA	false	NA	NA	Mexico	lion's ear	Leonotis nepetifolia	Bola africana del rey	Plantae	141634	Sandra_Morales	S	S	S	S	N
1301774	sáb feb 21 2015 11:04:02 GMT-0600 (GMT-6)	2015-02-21	2015-02-21 17:04:02 UTC	Central America	76501	magdaargueta	2015-03-18 19:46:10 UTC	2018-11-30 17:18:26 UTC	research	CC-BY-NC	http://www.inaturalist.org/observations/1301774	https://static.inaturalist.org/photos/1633637/medium.jpg?1426707995	NA	NA	NA	4	0	FALSE	3	Cadereyta de Montes, MX-QE, MX	20.6915	-99.8182	371	NA	NA	FALSE	NA	NA	Mexico	lion's ear	Leonotis nepetifolia	Bola africana del rey	Plantae	141634	MetztliHerrera	S	NS	S	S	NS
1272490	2015-03-04	2015-03-04	2015-03-04 20:31:53 UTC	Hawaii	21626	francisco3_tutor	2015-03-05 14:28:09 UTC	2019-08-08 22:51:03 UTC	research	CC-BY	http://conabio.inaturalist.org/observations/1272490	https://static.inaturalist.org/photos/1596378/medium.JPG?1425565693	NA	NA	NA	5	0	FALSE	NA	Mazatlán, MX-SI, MX	23.299	-106.443	NA	NA	NA	FALSE	NA	NA	Mexico	lion's ear	Leonotis nepetifolia	Bola africana del rey	Plantae	141634	MetztliHerrera	N	S	S	S	N
1272490	2015-03-04	2015-03-04	2015-03-04 20:31:53 UTC	Hawaii	21626	francisco3_tutor	2015-03-05 14:28:09 UTC	2019-08-08 22:51:03 UTC	research	CC-BY	http://conabio.inaturalist.org/observations/1272490	https://static.inaturalist.org/photos/1596378/medium.JPG?1425565693	NA	NA	NA	5	0	false	NA	MazatlÃ¡n, MX-SI, MX	23.299	-106.443	NA	NA	NA	false	NA	NA	Mexico	lion's ear	Leonotis nepetifolia	Bola africana del rey	Plantae	141634	Sandra_Morales	N	N	S	S	N
1272490	2015-03-04	2015-03-04	2015-03-04 20:31:53 UTC	Hawaii	21626	francisco3_tutor	2015-03-05 14:28:09 UTC	2019-08-08 22:51:03 UTC	research	CC-BY	http://conabio.inaturalist.org/observations/1272490	https://static.inaturalist.org/photos/1596378/medium.JPG?1425565693	NA	NA	NA	5	0	false	NA	MazatlÃ¡n, MX-SI, MX	23.299	-106.443	NA	NA	NA	false	NA	NA	Mexico	lion's ear	Leonotis nepetifolia	Bola africana del rey	Plantae	141634	SalvadorValles	N	S	S	S	N
1310749	2015-03-11	2015-03-11	NA	Monterrey	24594	manuelnevarez	2015-03-22 06:25:00 UTC	2018-11-30 17:18:18 UTC	research	NA	http://conabio.inaturalist.org/observations/1310749	https://static.inaturalist.org/photos/1645199/medium.jpg?1427005511	NA	NA	NA	2	0	FALSE	NA	san antonio tezoquipan	20.4589	-99.5045	672	NA	NA	FALSE	NA	NA	Mexico	lion's ear	Leonotis nepetifolia	Bola africana del rey	Plantae	141634	MetztliHerrera	S	S	S	N	S
1310749	2015-03-11	2015-03-11	NA	Monterrey	24594	manuelnevarez	2015-03-22 06:25:00 UTC	2018-11-30 17:18:18 UTC	research	NA	http://conabio.inaturalist.org/observations/1310749	https://static.inaturalist.org/photos/1645199/medium.jpg?1427005511	NA	NA	NA	2	0	false	NA	san antonio tezoquipan	20.4589	-99.5045	672	NA	NA	false	NA	NA	Mexico	lion's ear	Leonotis nepetifolia	Bola africana del rey	Plantae	141634	SalvadorValles	S	S	S	N	S
1310749	2015-03-11	2015-03-11	NA	Monterrey	24594	manuelnevarez	2015-03-22 06:25:00 UTC	2018-11-30 17:18:18 UTC	research	NA	http://conabio.inaturalist.org/observations/1310749	https://static.inaturalist.org/photos/1645199/medium.jpg?1427005511	NA	NA	NA	2	0	false	NA	san antonio tezoquipan	20.4589	-99.5045	672	NA	NA	false	NA	NA	Mexico	lion's ear	Leonotis nepetifolia	Bola africana del rey	Plantae	141634	Sandra_Morales	S	S	S	N	S
1304349	2015-03-14	2015-03-14	NA	Mexico City	16196	karla_m	2015-03-19 22:45:19 UTC	2018-11-30 17:18:21 UTC	research	CC-BY-NC	http://conabio.inaturalist.org/observations/1304349	https://static.inaturalist.org/photos/1637041/medium.jpg?1426805125	NA	NA	NA	3	0	FALSE	NA	peña de bernal	20.7482	-99.9486	2029	NA	NA	FALSE	NA	NA	Mexico	lion's ear	Leonotis nepetifolia	Bola africana del rey	Plantae	141634	MetztliHerrera	N	S	S	S	S
1304349	2015-03-14	2015-03-14	NA	Mexico City	16196	karla_m	2015-03-19 22:45:19 UTC	2018-11-30 17:18:21 UTC	research	CC-BY-NC	http://conabio.inaturalist.org/observations/1304349	https://static.inaturalist.org/photos/1637041/medium.jpg?1426805125	NA	NA	NA	3	0	false	NA	peÃ±a de bernal	20.7482	-99.9486	2029	NA	NA	false	NA	NA	Mexico	lion's ear	Leonotis nepetifolia	Bola africana del rey	Plantae	141634	SalvadorValles	N	S	S	S	S
1304349	2015-03-14	2015-03-14	NA	Mexico City	16196	karla_m	2015-03-19 22:45:19 UTC	2018-11-30 17:18:21 UTC	research	CC-BY-NC	http://conabio.inaturalist.org/observations/1304349	https://static.inaturalist.org/photos/1637041/medium.jpg?1426805125	NA	NA	NA	3	0	false	NA	peÃ±a de bernal	20.7482	-99.9486	2029	NA	NA	false	NA	NA	Mexico	lion's ear	Leonotis nepetifolia	Bola africana del rey	Plantae	141634	Sandra_Morales	N	S	S	S	S
1878857	2015-03-15	2015-03-15	2015-03-15 16:02:59 UTC	Guadalajara	86947	poncetejedai_tutor	2015-08-21 15:06:31 UTC	2018-11-30 11:35:23 UTC	research	CC-BY-NC	http://conabio.inaturalist.org/observations/1878857	https://static.inaturalist.org/photos/2289479/medium.JPG?1440169647	NA	NA	NA	4	0	FALSE	NA	huiscuilco	21.1529	-102.993	15	NA	NA	FALSE	NA	NA	Mexico	lion's ear	Leonotis nepetifolia	Bola africana del rey	Plantae	141634	MetztliHerrera	NS	S	N	N	S
1878857	2015-03-15	2015-03-15	2015-03-15 16:02:59 UTC	Guadalajara	86947	poncetejedai_tutor	2015-08-21 15:06:31 UTC	2018-11-30 11:35:23 UTC	research	CC-BY-NC	http://conabio.inaturalist.org/observations/1878857	https://static.inaturalist.org/photos/2289479/medium.JPG?1440169647	NA	NA	NA	4	0	false	NA	huiscuilco	21.1529	-102.993	15	NA	NA	false	NA	NA	Mexico	lion's ear	Leonotis nepetifolia	Bola africana del rey	Plantae	141634	Sandra_Morales	S	N	N	S	N
1878857	2015-03-15	2015-03-15	2015-03-15 16:02:59 UTC	Guadalajara	86947	poncetejedai_tutor	2015-08-21 15:06:31 UTC	2018-11-30 11:35:23 UTC	research	CC-BY-NC	http://conabio.inaturalist.org/observations/1878857	https://static.inaturalist.org/photos/2289479/medium.JPG?1440169647	NA	NA	NA	4	0	FALSE	NA	huiscuilco	21.1529	-102.993	15	NA	NA	FALSE	NA	NA	Mexico	lion's ear	Leonotis nepetifolia	Bola africana del rey	Plantae	141634	Lizet_Castillo	S	NS	NS	S	N
1448276	2015-03-15	2015-03-15	2015-03-15 20:15:08 UTC	Guadalajara	86947	poncetejedai_tutor	2015-05-03 00:57:39 UTC	2018-11-30 17:18:45 UTC	research	CC-BY-NC	http://conabio.inaturalist.org/observations/1448276	https://static.inaturalist.org/photos/1792689/medium.jpg?1430614661	NA	NA	NA	3	0	FALSE	NA	Huisquilco	21.1689	-102.998	NA	NA	NA	FALSE	NA	NA	Mexico	lion's ear	Leonotis nepetifolia	Bola africana del rey	Plantae	141634	MetztliHerrera	N	N	N	S	N
1448276	2015-03-15	2015-03-15	2015-03-15 20:15:08 UTC	Guadalajara	86947	poncetejedai_tutor	2015-05-03 00:57:39 UTC	2018-11-30 17:18:45 UTC	research	CC-BY-NC	http://conabio.inaturalist.org/observations/1448276	https://static.inaturalist.org/photos/1792689/medium.jpg?1430614661	NA	NA	NA	3	0	false	NA	Huisquilco	21.1689	-102.998	NA	NA	NA	false	NA	NA	Mexico	lion's ear	Leonotis nepetifolia	Bola africana del rey	Plantae	141634	Sandra_Morales	N	N	N	S	N
1448276	2015-03-15	2015-03-15	2015-03-15 20:15:08 UTC	Guadalajara	86947	poncetejedai_tutor	2015-05-03 00:57:39 UTC	2018-11-30 17:18:45 UTC	research	CC-BY-NC	http://conabio.inaturalist.org/observations/1448276	https://static.inaturalist.org/photos/1792689/medium.jpg?1430614661	NA	NA	NA	3	0	false	NA	Huisquilco	21.1689	-102.998	NA	NA	NA	false	NA	NA	Mexico	lion's ear	Leonotis nepetifolia	Bola africana del rey	Plantae	141634	SalvadorValles	N	N	N	S	N
1336481	2015-03-24 11:28:24 a.m. CST	2015-03-24	2015-03-24 16:28:24 UTC	Central Time (US & Canada)	62127	sandralpez	2015-03-24 22:12:35 UTC	2018-11-30 17:18:49 UTC	research	NA	http://conabio.inaturalist.org/observations/1336481	https://static.inaturalist.org/photos/1654486/medium.jpg?1427235419	NA	NA	NA	4	0	FALSE	2	Coyoacán, MX-DF, MX	19.3089	-99.1821	5	NA	NA	FALSE	gps	gps	Mexico	lion's ear	Leonotis nepetifolia	Bola africana del rey	Plantae	141634	MetztliHerrera	N	N	N	S	S
1336481	2015-03-24 11:28:24 a.m. CST	2015-03-24	2015-03-24 16:28:24 UTC	Central Time (US & Canada)	62127	sandralpez	2015-03-24 22:12:35 UTC	2018-11-30 17:18:49 UTC	research	NA	http://conabio.inaturalist.org/observations/1336481	https://static.inaturalist.org/photos/1654486/medium.jpg?1427235419	NA	NA	NA	4	0	false	2	CoyoacÃ¡n, MX-DF, MX	19.3089	-99.1821	5	NA	NA	false	gps	gps	Mexico	lion's ear	Leonotis nepetifolia	Bola africana del rey	Plantae	141634	SalvadorValles	S	N	S	S	N
1336481	2015-03-24 11:28:24 a.m. CST	2015-03-24	2015-03-24 16:28:24 UTC	Central Time (US & Canada)	62127	sandralpez	2015-03-24 22:12:35 UTC	2018-11-30 17:18:49 UTC	research	NA	http://conabio.inaturalist.org/observations/1336481	https://static.inaturalist.org/photos/1654486/medium.jpg?1427235419	NA	NA	NA	4	0	false	2	CoyoacÃ¡n, MX-DF, MX	19.3089	-99.1821	5	NA	NA	false	gps	gps	Mexico	lion's ear	Leonotis nepetifolia	Bola africana del rey	Plantae	141634	Sandra_Morales	S	N	N	S	N
26836087	2015/03/30 12:57 PM UTC	2015-03-30	2015-03-30 12:57:00 UTC	UTC	458997	juanramonmanjarrez	2019-06-12 00:06:12 UTC	2019-06-18 00:34:44 UTC	research	NA	https://www.inaturalist.org/observations/26836087	https://static.inaturalist.org/photos/41694633/medium.jpg?1560297817	NA	NA	NA	2	0	FALSE	NA	San Ignacio, Sin., México	24.0594	-106.461	2	NA	NA	FALSE	NA	NA	Mexico	Bola africana del rey	Leonotis nepetifolia	Bola africana del rey	Plantae	141634	LuisAngeles	N	N	N	S	S
26836087	2015/03/30 12:57 PM UTC	2015-03-30	2015-03-30 12:57:00 UTC	UTC	458997	juanramonmanjarrez	2019-06-12 00:06:12 UTC	2019-06-18 00:34:44 UTC	research	NA	https://www.inaturalist.org/observations/26836087	https://static.inaturalist.org/photos/41694633/medium.jpg?1560297817	NA	NA	NA	2	0	FALSE	NA	San Ignacio, Sin., México	24.0594	-106.461	2	NA	NA	FALSE	NA	NA	Mexico	Bola africana del rey	Leonotis nepetifolia	Bola africana del rey	Plantae	141634	MetztliHerrera	N	N	N	S	S
26836087	2015/03/30 12:57 PM UTC	2015-03-30	2015-03-30 12:57:00 UTC	UTC	458997	juanramonmanjarrez	2019-06-12 00:06:12 UTC	2019-06-18 00:34:44 UTC	research	NA	https://www.inaturalist.org/observations/26836087	https://static.inaturalist.org/photos/41694633/medium.jpg?1560297817	NA	NA	NA	2	0	false	NA	San Ignacio, Sin., MÃ©xico	24.0594	-106.461	2	NA	NA	false	NA	NA	Mexico	Bola africana del rey	Leonotis nepetifolia	Bola africana del rey	Plantae	141634	JoseSalvador	N	N	N	S	N
1375795	2015-04-03	2015-04-03	NA	Hawaii	80056	cam73	2015-04-08 00:38:07 UTC	2018-11-30 17:18:48 UTC	research	NA	http://conabio.inaturalist.org/observations/1375795	https://static.inaturalist.org/photos/1700463/medium.jpg?1428453508	NA	NA	Se encontró en un lote baldío en la ciudad de Cholula, Puebla. Es similar a un Girasol, sin embargo, tiene características peculiares que la distinguen de aquella planta.	4	0	FALSE	NA	Puebla, MX	19.0972	-98.3297	4017	NA	NA	FALSE	NA	NA	Mexico	lion's ear	Leonotis nepetifolia	Bola africana del rey	Plantae	141634	MetztliHerrera	S	S	S	S	NS
1375795	2015-04-03	2015-04-03	NA	Hawaii	80056	cam73	2015-04-08 00:38:07 UTC	2018-11-30 17:18:48 UTC	research	NA	http://conabio.inaturalist.org/observations/1375795	https://static.inaturalist.org/photos/1700463/medium.jpg?1428453508	NA	NA	Se encontrÃ³ en un lote baldÃ­o en la ciudad de Cholula, Puebla. Es similar a un Girasol, sin embargo, tiene caracterÃ­sticas peculiares que la distinguen de aquella planta.	4	0	false	NA	Puebla, MX	19.0972	-98.3297	4017	NA	NA	false	NA	NA	Mexico	lion's ear	Leonotis nepetifolia	Bola africana del rey	Plantae	141634	SalvadorValles	S	S	S	S	S
1375795	2015-04-03	2015-04-03	NA	Hawaii	80056	cam73	2015-04-08 00:38:07 UTC	2018-11-30 17:18:48 UTC	research	NA	http://conabio.inaturalist.org/observations/1375795	https://static.inaturalist.org/photos/1700463/medium.jpg?1428453508	NA	NA	Se encontrÃ³ en un lote baldÃ­o en la ciudad de Cholula, Puebla. Es similar a un Girasol, sin embargo, tiene caracterÃ­sticas peculiares que la distinguen de aquella planta.	4	0	false	NA	Puebla, MX	19.0972	-98.3297	4017	NA	NA	false	NA	NA	Mexico	lion's ear	Leonotis nepetifolia	Bola africana del rey	Plantae	141634	Sandra_Morales	S	N	S	S	N
1487985	2015-05-13	2015-05-13	2015-05-14 01:29:19 UTC	Guadalajara	86947	poncetejedai_tutor	2015-05-14 16:51:29 UTC	2018-11-30 17:18:18 UTC	research	CC-BY-NC	http://conabio.inaturalist.org/observations/1487985	https://static.inaturalist.org/photos/1844022/medium.jpg?1431622436	NA	NA	NA	3	0	FALSE	NA	Tepatitlán, Jal	20.6151	-102.866	992	NA	NA	FALSE	NA	NA	Mexico	lion's ear	Leonotis nepetifolia	Bola africana del rey	Plantae	141634	MetztliHerrera	S	S	S	S	N
1487985	2015-05-13	2015-05-13	2015-05-14 01:29:19 UTC	Guadalajara	86947	poncetejedai_tutor	2015-05-14 16:51:29 UTC	2018-11-30 17:18:18 UTC	research	CC-BY-NC	http://conabio.inaturalist.org/observations/1487985	https://static.inaturalist.org/photos/1844022/medium.jpg?1431622436	NA	NA	NA	3	0	false	NA	TepatitlÃ¡n, Jal	20.6151	-102.866	992	NA	NA	false	NA	NA	Mexico	lion's ear	Leonotis nepetifolia	Bola africana del rey	Plantae	141634	Sandra_Morales	N	S	S	N	N
1487985	2015-05-13	2015-05-13	2015-05-14 01:29:19 UTC	Guadalajara	86947	poncetejedai_tutor	2015-05-14 16:51:29 UTC	2018-11-30 17:18:18 UTC	research	CC-BY-NC	http://conabio.inaturalist.org/observations/1487985	https://static.inaturalist.org/photos/1844022/medium.jpg?1431622436	NA	NA	NA	3	0	false	NA	TepatitlÃ¡n, Jal	20.6151	-102.866	992	NA	NA	false	NA	NA	Mexico	lion's ear	Leonotis nepetifolia	Bola africana del rey	Plantae	141634	SalvadorValles	S	S	S	S	N
25917739	2015-05-28 8:16:40 p.m. GMT-05:00	2015-05-28	2015-05-29 01:16:40 UTC	Bogota	1339171	shinrin_yoku	2019-05-28 01:29:17 UTC	2019-05-28 01:39:53 UTC	research	CC-BY-NC-ND	https://www.inaturalist.org/observations/25917739	https://static.inaturalist.org/photos/40198139/medium.jpeg?1559006970	NA	NA	NA	1	0	FALSE	2	Puebla, MX	19.0666	-98.3296	88	obscured	NA	TRUE	gps	gps	Mexico	bola del rey	Leonotis nepetifolia	Bola africana del rey	Plantae	141634	LuisAngeles	N	N	S	N	N
25917739	2015-05-28 8:16:40 p.m. GMT-05:00	2015-05-28	2015-05-29 01:16:40 UTC	Bogota	1339171	shinrin_yoku	2019-05-28 01:29:17 UTC	2019-05-28 01:39:53 UTC	research	CC-BY-NC-ND	https://www.inaturalist.org/observations/25917739	https://static.inaturalist.org/photos/40198139/medium.jpeg?1559006970	NA	NA	NA	1	0	FALSE	2	Puebla, MX	19.0666	-98.3296	88	obscured	NA	TRUE	gps	gps	Mexico	bola del rey	Leonotis nepetifolia	Bola africana del rey	Plantae	141634	MetztliHerrera	N	N	S	N	N
25917739	2015-05-28 8:16:40 p.m. GMT-05:00	2015-05-28	2015-05-29 01:16:40 UTC	Bogota	1339171	shinrin_yoku	2019-05-28 01:29:17 UTC	2019-05-28 01:39:53 UTC	research	CC-BY-NC-ND	https://www.inaturalist.org/observations/25917739	https://static.inaturalist.org/photos/40198139/medium.jpeg?1559006970	NA	NA	NA	1	0	false	2	Puebla, MX	19.0666	-98.3296	88	obscured	NA	true	gps	gps	Mexico	bola del rey	Leonotis nepetifolia	Bola africana del rey	Plantae	141634	JoseSalvador	N	S	S	N	S
1578250	Tue Jun 02 2015 10:23:09 GMT-0500 (CDT)	2015-06-02	2015-06-02 15:23:09 UTC	Central Time (US & Canada)	15115	mextli	2015-06-02 15:28:48 UTC	2018-11-30 17:19:23 UTC	research	CC-BY-NC	http://www.inaturalist.org/observations/1578250	https://static.inaturalist.org/photos/1950249/medium.jpg?1433259034	NA	NA	NA	6	0	FALSE	3	Malinalco, MX-MX, MX	18.9197	-99.4819	NA	NA	NA	FALSE	NA	NA	Mexico	lion's ear	Leonotis nepetifolia	Bola africana del rey	Plantae	141634	MetztliHerrera	N	N	N	S	N
1578250	Tue Jun 02 2015 10:23:09 GMT-0500 (CDT)	2015-06-02	2015-06-02 15:23:09 UTC	Central Time (US & Canada)	15115	mextli	2015-06-02 15:28:48 UTC	2018-11-30 17:19:23 UTC	research	CC-BY-NC	http://www.inaturalist.org/observations/1578250	https://static.inaturalist.org/photos/1950249/medium.jpg?1433259034	NA	NA	NA	6	0	false	3	Malinalco, MX-MX, MX	18.9197	-99.4819	NA	NA	NA	false	NA	NA	Mexico	lion's ear	Leonotis nepetifolia	Bola africana del rey	Plantae	141634	SalvadorValles	N	N	N	S	N
1578250	Tue Jun 02 2015 10:23:09 GMT-0500 (CDT)	2015-06-02	2015-06-02 15:23:09 UTC	Central Time (US & Canada)	15115	mextli	2015-06-02 15:28:48 UTC	2018-11-30 17:19:23 UTC	research	CC-BY-NC	http://www.inaturalist.org/observations/1578250	https://static.inaturalist.org/photos/1950249/medium.jpg?1433259034	NA	NA	NA	6	0	false	3	Malinalco, MX-MX, MX	18.9197	-99.4819	NA	NA	NA	false	NA	NA	Mexico	lion's ear	Leonotis nepetifolia	Bola africana del rey	Plantae	141634	Sandra_Morales	N	N	N	S	N
1614481	2015-06-06	2015-06-06	2015-06-06 12:25:32 UTC	Guadalajara	86947	poncetejedai_tutor	2015-06-10 14:10:12 UTC	2018-11-30 17:19:55 UTC	research	CC-BY-NC	http://conabio.inaturalist.org/observations/1614481	https://static.inaturalist.org/photos/1984062/medium.JPG?1433951709	NA	NA	Breve descripción de lo que observaste	3	0	FALSE	NA	Huiscuilco	21.1463	-102.966	123	NA	NA	FALSE	NA	NA	Mexico	lion's ear	Leonotis nepetifolia	Bola africana del rey	Plantae	141634	MetztliHerrera	S	NS	S	S	S
1614481	2015-06-06	2015-06-06	2015-06-06 12:25:32 UTC	Guadalajara	86947	poncetejedai_tutor	2015-06-10 14:10:12 UTC	2018-11-30 17:19:55 UTC	research	CC-BY-NC	http://conabio.inaturalist.org/observations/1614481	https://static.inaturalist.org/photos/1984062/medium.JPG?1433951709	NA	NA	Breve descripciÃ³n de lo que observaste	3	0	false	NA	Huiscuilco	21.1463	-102.966	123	NA	NA	false	NA	NA	Mexico	lion's ear	Leonotis nepetifolia	Bola africana del rey	Plantae	141634	Sandra_Morales	S	N	N	S	N
1614481	2015-06-06	2015-06-06	2015-06-06 12:25:32 UTC	Guadalajara	86947	poncetejedai_tutor	2015-06-10 14:10:12 UTC	2018-11-30 17:19:55 UTC	research	CC-BY-NC	http://conabio.inaturalist.org/observations/1614481	https://static.inaturalist.org/photos/1984062/medium.JPG?1433951709	NA	NA	Breve descripciÃ³n de lo que observaste	3	0	false	NA	Huiscuilco	21.1463	-102.966	123	NA	NA	false	NA	NA	Mexico	lion's ear	Leonotis nepetifolia	Bola africana del rey	Plantae	141634	SalvadorValles	N	N	S	S	S
1681901	2015-06-21	2015-06-21	2015-06-21 21:50:57 UTC	Guadalajara	86947	poncetejedai_tutor	2015-06-24 13:47:41 UTC	2018-11-30 17:21:00 UTC	research	CC-BY-NC	http://conabio.inaturalist.org/observations/1681901	https://static.inaturalist.org/photos/2042154/medium.jpg?1435153711	NA	NA	Breve descripción de lo que observaste	5	0	FALSE	NA	Huiscuilco	21.1429	-102.981	NA	NA	NA	FALSE	NA	NA	Mexico	lion's ear	Leonotis nepetifolia	Bola africana del rey	Plantae	141634	MetztliHerrera	NS	N	S	S	S
1681901	2015-06-21	2015-06-21	2015-06-21 21:50:57 UTC	Guadalajara	86947	poncetejedai_tutor	2015-06-24 13:47:41 UTC	2018-11-30 17:21:00 UTC	research	CC-BY-NC	http://conabio.inaturalist.org/observations/1681901	https://static.inaturalist.org/photos/2042154/medium.jpg?1435153711	NA	NA	Breve descripciÃ³n de lo que observaste	5	0	false	NA	Huiscuilco	21.1429	-102.981	NA	NA	NA	false	NA	NA	Mexico	lion's ear	Leonotis nepetifolia	Bola africana del rey	Plantae	141634	Sandra_Morales	N	S	S	N	S
1681901	2015-06-21	2015-06-21	2015-06-21 21:50:57 UTC	Guadalajara	86947	poncetejedai_tutor	2015-06-24 13:47:41 UTC	2018-11-30 17:21:00 UTC	research	CC-BY-NC	http://conabio.inaturalist.org/observations/1681901	https://static.inaturalist.org/photos/2042154/medium.jpg?1435153711	NA	NA	Breve descripción de lo que observaste	5	0	FALSE	NA	Huiscuilco	21.1429	-102.981	NA	NA	NA	FALSE	NA	NA	Mexico	lion's ear	Leonotis nepetifolia	Bola africana del rey	Plantae	141634	Lizet_Castillo	N	S	S	N	S
3308900	2015-06-26	2015-06-26	NA	Mexico City	26426	sandinoguerrero_naturalista	2016-05-26 20:04:01 UTC	2018-11-30 11:33:02 UTC	research	NA	http://conabio.inaturalist.org/observations/3308900	https://static.inaturalist.org/photos/3824162/medium.JPG?1464293043	NA	NA	NA	4	0	FALSE	NA	Cadereyta de Montes, MX-QE, MX	20.7347	-99.715	31	NA	NA	FALSE	NA	NA	Mexico	lion's ear	Leonotis nepetifolia	Bola africana del rey	Plantae	141634	Andrea_Garcia	S	S	S	S	S
3308900	2015-06-26	2015-06-26	NA	Mexico City	26426	sandinoguerrero_naturalista	2016-05-26 20:04:01 UTC	2018-11-30 11:33:02 UTC	research	NA	http://conabio.inaturalist.org/observations/3308900	https://static.inaturalist.org/photos/3824162/medium.JPG?1464293043	NA	NA	NA	4	0	FALSE	NA	Cadereyta de Montes, MX-QE, MX	20.7347	-99.715	31	NA	NA	FALSE	NA	NA	Mexico	lion's ear	Leonotis nepetifolia	Bola africana del rey	Plantae	141634	Lizet_Castillo	N	S	S	S	S
3308900	2015-06-26	2015-06-26	NA	Mexico City	26426	sandinoguerrero_naturalista	2016-05-26 20:04:01 UTC	2018-11-30 11:33:02 UTC	research	NA	http://conabio.inaturalist.org/observations/3308900	https://static.inaturalist.org/photos/3824162/medium.JPG?1464293043	NA	NA	NA	4	0	FALSE	NA	Cadereyta de Montes, MX-QE, MX	20.7347	-99.715	31	NA	NA	FALSE	NA	NA	Mexico	lion's ear	Leonotis nepetifolia	Bola africana del rey	Plantae	141634	Vania_Camacho	S	S	S	S	S
1766118	2015-07-12	2015-07-12	2015-07-12 14:36:23 UTC	Guadalajara	86947	poncetejedai_tutor	2015-07-15 16:32:29 UTC	2018-11-30 17:19:33 UTC	research	CC-BY-NC	http://conabio.inaturalist.org/observations/1766118	https://static.inaturalist.org/photos/2135499/medium.JPG?1436978308	NA	NA	NA	2	0	FALSE	NA	huiscuilco	21.1532	-102.994	123	NA	NA	FALSE	NA	NA	Mexico	lion's ear	Leonotis nepetifolia	Bola africana del rey	Plantae	141634	MetztliHerrera	NS	N	S	S	N
1766118	2015-07-12	2015-07-12	2015-07-12 14:36:23 UTC	Guadalajara	86947	poncetejedai_tutor	2015-07-15 16:32:29 UTC	2018-11-30 17:19:33 UTC	research	CC-BY-NC	http://conabio.inaturalist.org/observations/1766118	https://static.inaturalist.org/photos/2135499/medium.JPG?1436978308	NA	NA	NA	2	0	false	NA	huiscuilco	21.1532	-102.994	123	NA	NA	false	NA	NA	Mexico	lion's ear	Leonotis nepetifolia	Bola africana del rey	Plantae	141634	Sandra_Morales	N	S	S	N	S
1766118	2015-07-12	2015-07-12	2015-07-12 14:36:23 UTC	Guadalajara	86947	poncetejedai_tutor	2015-07-15 16:32:29 UTC	2018-11-30 17:19:33 UTC	research	CC-BY-NC	http://conabio.inaturalist.org/observations/1766118	https://static.inaturalist.org/photos/2135499/medium.JPG?1436978308	NA	NA	NA	2	0	FALSE	NA	huiscuilco	21.1532	-102.994	123	NA	NA	FALSE	NA	NA	Mexico	lion's ear	Leonotis nepetifolia	Bola africana del rey	Plantae	141634	Lizet_Castillo	N	S	S	N	S
1861819	2015-07-17	2015-07-17	2015-07-17 23:33:00 UTC	Mexico City	32066	opuntia	2015-08-14 19:39:12 UTC	2018-11-30 17:20:57 UTC	research	CC-BY-NC	http://conabio.inaturalist.org/observations/1861819	https://static.inaturalist.org/photos/2265330/medium.JPG?1439581163	NA	NA	Vegetación secundaria de matorral xerófilo crasicaule.	2	0	FALSE	NA	Tierra Dura, Colón, Querétaro	20.6579	-100.099	15	NA	NA	FALSE	NA	NA	Mexico	lion's ear	Leonotis nepetifolia	Bola africana del rey	Plantae	141634	Lizet_Castillo	N	S	S	N	N
1861819	2015-07-17	2015-07-17	2015-07-17 23:33:00 UTC	Mexico City	32066	opuntia	2015-08-14 19:39:12 UTC	2018-11-30 17:20:57 UTC	research	CC-BY-NC	http://conabio.inaturalist.org/observations/1861819	https://static.inaturalist.org/photos/2265330/medium.JPG?1439581163	NA	NA	Vegetación secundaria de matorral xerófilo crasicaule.	2	0	FALSE	NA	Tierra Dura, Colón, Querétaro	20.6579	-100.099	15	NA	NA	FALSE	NA	NA	Mexico	lion's ear	Leonotis nepetifolia	Bola africana del rey	Plantae	141634	MetztliHerrera	NS	N	S	S	S
1861819	2015-07-17	2015-07-17	2015-07-17 23:33:00 UTC	Mexico City	32066	opuntia	2015-08-14 19:39:12 UTC	2018-11-30 17:20:57 UTC	research	CC-BY-NC	http://conabio.inaturalist.org/observations/1861819	https://static.inaturalist.org/photos/2265330/medium.JPG?1439581163	NA	NA	VegetaciÃ³n secundaria de matorral xerÃ³filo crasicaule.	2	0	false	NA	Tierra Dura, ColÃ³n, QuerÃ©taro	20.6579	-100.099	15	NA	NA	false	NA	NA	Mexico	lion's ear	Leonotis nepetifolia	Bola africana del rey	Plantae	141634	Sandra_Morales	N	S	S	S	N
1795074	2015-07-22	2015-07-22	2015-07-22 17:41:49 UTC	Central Time (US & Canada)	27355	gonzalezii	2015-07-24 06:39:56 UTC	2019-05-02 17:11:54 UTC	research	NA	http://conabio.inaturalist.org/observations/1795074	https://static.inaturalist.org/photos/2175155/medium.JPG?1437720010	NA	Cerro de Las Mitras, Cumbres, Monterrey	NA	3	0	FALSE	NA	Cerro de Las Mitras, Cumbres, Monterrey	25.7282	-100.407	NA	NA	NA	FALSE	NA	NA	Mexico	lion's ear	Leonotis nepetifolia	Bola africana del rey	Plantae	141634	MetztliHerrera	NS	N	N	N	S
1795074	2015-07-22	2015-07-22	2015-07-22 17:41:49 UTC	Central Time (US & Canada)	27355	gonzalezii	2015-07-24 06:39:56 UTC	2019-05-02 17:11:54 UTC	research	NA	http://conabio.inaturalist.org/observations/1795074	https://static.inaturalist.org/photos/2175155/medium.JPG?1437720010	NA	Cerro de Las Mitras, Cumbres, Monterrey	NA	3	0	false	NA	Cerro de Las Mitras, Cumbres, Monterrey	25.7282	-100.407	NA	NA	NA	false	NA	NA	Mexico	lion's ear	Leonotis nepetifolia	Bola africana del rey	Plantae	141634	Sandra_Morales	N	N	N	S	N
1795074	2015-07-22	2015-07-22	2015-07-22 17:41:49 UTC	Central Time (US & Canada)	27355	gonzalezii	2015-07-24 06:39:56 UTC	2019-05-02 17:11:54 UTC	research	NA	http://conabio.inaturalist.org/observations/1795074	https://static.inaturalist.org/photos/2175155/medium.JPG?1437720010	NA	Cerro de Las Mitras, Cumbres, Monterrey	NA	3	0	FALSE	NA	Cerro de Las Mitras, Cumbres, Monterrey	25.7282	-100.407	NA	NA	NA	FALSE	NA	NA	Mexico	lion's ear	Leonotis nepetifolia	Bola africana del rey	Plantae	141634	Lizet_Castillo	S	N	N	S	N
1802427	2015-07-25	2015-07-25	NA	Mexico City	40730	poncho	2015-07-26 01:18:08 UTC	2018-11-30 17:19:51 UTC	research	CC-BY-NC	http://conabio.inaturalist.org/observations/1802427	https://static.inaturalist.org/photos/2183503/medium.JPG?1437873492	NA	flor, anaranjado, Tlalpan	NA	3	0	FALSE	NA	Bosque de Tlalpan	19.2939	-99.1923	102	NA	NA	FALSE	NA	NA	Mexico	lion's ear	Leonotis nepetifolia	Bola africana del rey	Plantae	141634	Lizet_Castillo	N	S	S	N	N
1802427	2015-07-25	2015-07-25	NA	Mexico City	40730	poncho	2015-07-26 01:18:08 UTC	2018-11-30 17:19:51 UTC	research	CC-BY-NC	http://conabio.inaturalist.org/observations/1802427	https://static.inaturalist.org/photos/2183503/medium.JPG?1437873492	NA	flor, anaranjado, Tlalpan	NA	3	0	FALSE	NA	Bosque de Tlalpan	19.2939	-99.1923	102	NA	NA	FALSE	NA	NA	Mexico	lion's ear	Leonotis nepetifolia	Bola africana del rey	Plantae	141634	MetztliHerrera	NS	N	S	S	N
1802427	2015-07-25	2015-07-25	NA	Mexico City	40730	poncho	2015-07-26 01:18:08 UTC	2018-11-30 17:19:51 UTC	research	CC-BY-NC	http://conabio.inaturalist.org/observations/1802427	https://static.inaturalist.org/photos/2183503/medium.JPG?1437873492	NA	flor, anaranjado, Tlalpan	NA	3	0	false	NA	Bosque de Tlalpan	19.2939	-99.1923	102	NA	NA	false	NA	NA	Mexico	lion's ear	Leonotis nepetifolia	Bola africana del rey	Plantae	141634	Sandra_Morales	N	S	S	N	N
1828355	2015-07-30	2015-07-30	2015-07-31 00:15:15 UTC	Guadalajara	86947	poncetejedai_tutor	2015-08-03 19:00:29 UTC	2018-11-30 17:19:59 UTC	research	CC-BY-NC	http://conabio.inaturalist.org/observations/1828355	https://static.inaturalist.org/photos/2219353/medium.JPG?1438633551	NA	NA	NA	4	0	FALSE	NA	tepatitlan	20.8193	-102.749	61	NA	NA	FALSE	NA	NA	Mexico	lion's ear	Leonotis nepetifolia	Bola africana del rey	Plantae	141634	MetztliHerrera	NS	N	S	S	S
1828355	2015-07-30	2015-07-30	2015-07-31 00:15:15 UTC	Guadalajara	86947	poncetejedai_tutor	2015-08-03 19:00:29 UTC	2018-11-30 17:19:59 UTC	research	CC-BY-NC	http://conabio.inaturalist.org/observations/1828355	https://static.inaturalist.org/photos/2219353/medium.JPG?1438633551	NA	NA	NA	4	0	false	NA	tepatitlan	20.8193	-102.749	61	NA	NA	false	NA	NA	Mexico	lion's ear	Leonotis nepetifolia	Bola africana del rey	Plantae	141634	Sandra_Morales	N	S	S	N	NS
1828355	2015-07-30	2015-07-30	2015-07-31 00:15:15 UTC	Guadalajara	86947	poncetejedai_tutor	2015-08-03 19:00:29 UTC	2018-11-30 17:19:59 UTC	research	CC-BY-NC	http://conabio.inaturalist.org/observations/1828355	https://static.inaturalist.org/photos/2219353/medium.JPG?1438633551	NA	NA	NA	4	0	FALSE	NA	tepatitlan	20.8193	-102.749	61	NA	NA	FALSE	NA	NA	Mexico	lion's ear	Leonotis nepetifolia	Bola africana del rey	Plantae	141634	Lizet_Castillo	N	S	S	N	S
32929448	2015/08/01 1:25 PM HST	2015-08-01	2015-08-01 23:25:00 UTC	Hawaii	2116455	davidenrique	2019-09-18 03:00:18 UTC	2019-09-18 14:48:54 UTC	research	CC-BY-NC-SA	https://www.inaturalist.org/observations/32929448	https://static.inaturalist.org/photos/51682742/medium.jpeg?1568774945	NA	NA	NA	3	0	FALSE	NA	Cañada de Negros, Gto., Mexico	20.9303	-101.922	77	NA	NA	FALSE	NA	NA	Mexico	Bola africana del rey	Leonotis nepetifolia	Bola africana del rey	Plantae	141634	Lizet_Castillo	N	S	S	S	S
32929448	2015/08/01 1:25 PM HST	2015-08-01	2015-08-01 23:25:00 UTC	Hawaii	2116455	davidenrique	2019-09-18 03:00:18 UTC	2019-09-18 14:48:54 UTC	research	CC-BY-NC-SA	https://www.inaturalist.org/observations/32929448	https://static.inaturalist.org/photos/51682742/medium.jpeg?1568774945	NA	NA	NA	3	0	FALSE	NA	Cañada de Negros, Gto., Mexico	20.9303	-101.922	77	NA	NA	FALSE	NA	NA	Mexico	Bola africana del rey	Leonotis nepetifolia	Bola africana del rey	Plantae	141634	MetztliHerrera	NS	N	S	S	S
32929448	2015/08/01 1:25 PM HST	2015-08-01	2015-08-01 23:25:00 UTC	Hawaii	2116455	davidenrique	2019-09-18 03:00:18 UTC	2019-09-18 14:48:54 UTC	research	CC-BY-NC-SA	https://www.inaturalist.org/observations/32929448	https://static.inaturalist.org/photos/51682742/medium.jpeg?1568774945	NA	NA	NA	3	0	false	NA	CaÃ±ada de Negros, Gto., Mexico	20.9303	-101.922	77	NA	NA	false	NA	NA	Mexico	Bola africana del rey	Leonotis nepetifolia	Bola africana del rey	Plantae	141634	Sandra_Morales	N	S	S	N	S
1869649	2015-08-11	2015-08-11	2015-08-12 04:59:32 UTC	Guadalajara	86947	poncetejedai_tutor	2015-08-17 21:12:36 UTC	2018-11-30 11:35:14 UTC	research	CC-BY-NC	http://conabio.inaturalist.org/observations/1869649	https://static.inaturalist.org/photos/2276227/medium.jpg?1439845964	NA	NA	NA	3	0	FALSE	NA	tepatitlan	20.8217	-102.735	30	NA	NA	FALSE	NA	NA	Mexico	lion's ear	Leonotis nepetifolia	Bola africana del rey	Plantae	141634	MetztliHerrera	NS	N	S	S	N
1869649	2015-08-11	2015-08-11	2015-08-12 04:59:32 UTC	Guadalajara	86947	poncetejedai_tutor	2015-08-17 21:12:36 UTC	2018-11-30 11:35:14 UTC	research	CC-BY-NC	http://conabio.inaturalist.org/observations/1869649	https://static.inaturalist.org/photos/2276227/medium.jpg?1439845964	NA	NA	NA	3	0	false	NA	tepatitlan	20.8217	-102.735	30	NA	NA	false	NA	NA	Mexico	lion's ear	Leonotis nepetifolia	Bola africana del rey	Plantae	141634	Sandra_Morales	N	S	S	N	N
1869649	2015-08-11	2015-08-11	2015-08-12 04:59:32 UTC	Guadalajara	86947	poncetejedai_tutor	2015-08-17 21:12:36 UTC	2018-11-30 11:35:14 UTC	research	CC-BY-NC	http://conabio.inaturalist.org/observations/1869649	https://static.inaturalist.org/photos/2276227/medium.jpg?1439845964	NA	NA	NA	3	0	FALSE	NA	tepatitlan	20.8217	-102.735	30	NA	NA	FALSE	NA	NA	Mexico	lion's ear	Leonotis nepetifolia	Bola africana del rey	Plantae	141634	Lizet_Castillo	N	S	S	N	N
1869571	2015-08-15	2015-08-15	2015-08-15 12:36:00 UTC	Guadalajara	86947	poncetejedai_tutor	2015-08-17 21:04:26 UTC	2018-11-30 11:35:12 UTC	research	CC-BY-NC	http://conabio.inaturalist.org/observations/1869571	https://static.inaturalist.org/photos/2276148/medium.JPG?1439845477	NA	NA	NA	2	0	FALSE	NA	huiscuilco	21.1447	-102.969	30	NA	NA	FALSE	NA	NA	Mexico	lion's ear	Leonotis nepetifolia	Bola africana del rey	Plantae	141634	Lizet_Castillo	N	S	S	N	S
1869571	2015-08-15	2015-08-15	2015-08-15 12:36:00 UTC	Guadalajara	86947	poncetejedai_tutor	2015-08-17 21:04:26 UTC	2018-11-30 11:35:12 UTC	research	CC-BY-NC	http://conabio.inaturalist.org/observations/1869571	https://static.inaturalist.org/photos/2276148/medium.JPG?1439845477	NA	NA	NA	2	0	FALSE	NA	huiscuilco	21.1447	-102.969	30	NA	NA	FALSE	NA	NA	Mexico	lion's ear	Leonotis nepetifolia	Bola africana del rey	Plantae	141634	MetztliHerrera	NS	N	S	S	N
1869571	2015-08-15	2015-08-15	2015-08-15 12:36:00 UTC	Guadalajara	86947	poncetejedai_tutor	2015-08-17 21:04:26 UTC	2018-11-30 11:35:12 UTC	research	CC-BY-NC	http://conabio.inaturalist.org/observations/1869571	https://static.inaturalist.org/photos/2276148/medium.JPG?1439845477	NA	NA	NA	2	0	false	NA	huiscuilco	21.1447	-102.969	30	NA	NA	false	NA	NA	Mexico	lion's ear	Leonotis nepetifolia	Bola africana del rey	Plantae	141634	Sandra_Morales	N	S	S	N	S
1869636	2015-08-15	2015-08-15	2015-08-15 15:57:12 UTC	Guadalajara	86947	poncetejedai_tutor	2015-08-17 21:11:58 UTC	2018-11-30 11:35:16 UTC	research	CC-BY-NC	http://conabio.inaturalist.org/observations/1869636	https://static.inaturalist.org/photos/2276217/medium.JPG?1439845931	NA	NA	NA	3	0	FALSE	NA	huiscuilco	21.1483	-102.993	123	NA	NA	FALSE	NA	NA	Mexico	lion's ear	Leonotis nepetifolia	Bola africana del rey	Plantae	141634	MetztliHerrera	NS	N	S	S	N
1869636	2015-08-15	2015-08-15	2015-08-15 15:57:12 UTC	Guadalajara	86947	poncetejedai_tutor	2015-08-17 21:11:58 UTC	2018-11-30 11:35:16 UTC	research	CC-BY-NC	http://conabio.inaturalist.org/observations/1869636	https://static.inaturalist.org/photos/2276217/medium.JPG?1439845931	NA	NA	NA	3	0	false	NA	huiscuilco	21.1483	-102.993	123	NA	NA	false	NA	NA	Mexico	lion's ear	Leonotis nepetifolia	Bola africana del rey	Plantae	141634	Sandra_Morales	N	S	S	N	S
1869636	2015-08-15	2015-08-15	2015-08-15 15:57:12 UTC	Guadalajara	86947	poncetejedai_tutor	2015-08-17 21:11:58 UTC	2018-11-30 11:35:16 UTC	research	CC-BY-NC	http://conabio.inaturalist.org/observations/1869636	https://static.inaturalist.org/photos/2276217/medium.JPG?1439845931	NA	NA	NA	3	0	FALSE	NA	huiscuilco	21.1483	-102.993	123	NA	NA	FALSE	NA	NA	Mexico	lion's ear	Leonotis nepetifolia	Bola africana del rey	Plantae	141634	Lizet_Castillo	N	S	S	N	S
2752696	2015-08-25	2015-08-25	NA	Mexico City	96456	carmen_thierry	2016-03-07 01:19:53 UTC	2018-11-30 17:16:50 UTC	research	CC-BY-NC	http://conabio.inaturalist.org/observations/2752696	https://static.inaturalist.org/photos/3111962/medium.JPG?1457313595	NA	NA	NA	5	0	FALSE	NA	Zona arqueológica de Cuicuilco	19.3015	-99.1817	226	NA	NA	FALSE	NA	NA	Mexico	lion's ear	Leonotis nepetifolia	Bola africana del rey	Plantae	141634	Andrea_Garcia	S	S	S	S	S
2752696	2015-08-25	2015-08-25	NA	Mexico City	96456	carmen_thierry	2016-03-07 01:19:53 UTC	2018-11-30 17:16:50 UTC	research	CC-BY-NC	http://conabio.inaturalist.org/observations/2752696	https://static.inaturalist.org/photos/3111962/medium.JPG?1457313595	NA	NA	NA	5	0	FALSE	NA	Zona arqueológica de Cuicuilco	19.3015	-99.1817	226	NA	NA	FALSE	NA	NA	Mexico	lion's ear	Leonotis nepetifolia	Bola africana del rey	Plantae	141634	Lizet_Castillo	N	S	S	N	S
2752696	2015-08-25	2015-08-25	NA	Mexico City	96456	carmen_thierry	2016-03-07 01:19:53 UTC	2018-11-30 17:16:50 UTC	research	CC-BY-NC	http://conabio.inaturalist.org/observations/2752696	https://static.inaturalist.org/photos/3111962/medium.JPG?1457313595	NA	NA	NA	5	0	FALSE	NA	Zona arqueológica de Cuicuilco	19.3015	-99.1817	226	NA	NA	FALSE	NA	NA	Mexico	lion's ear	Leonotis nepetifolia	Bola africana del rey	Plantae	141634	Vania_Camacho	S	S	S	N	S
1974449	2015-08-28	2015-08-28	2015-08-28 21:46:45 UTC	Mexico City	32066	opuntia	2015-09-22 23:08:03 UTC	2018-11-30 11:35:07 UTC	research	CC-BY-NC	http://conabio.inaturalist.org/observations/1974449	https://static.inaturalist.org/photos/2419149/medium.JPG?1442963293	NA	NA	NA	4	0	FALSE	NA	Cadereyta de Montes, Querétaro	20.6926	-99.8151	7	NA	NA	FALSE	NA	NA	Mexico	lion's ear	Leonotis nepetifolia	Bola africana del rey	Plantae	141634	MetztliHerrera	NS	N	S	S	N
1974449	2015-08-28	2015-08-28	2015-08-28 21:46:45 UTC	Mexico City	32066	opuntia	2015-09-22 23:08:03 UTC	2018-11-30 11:35:07 UTC	research	CC-BY-NC	http://conabio.inaturalist.org/observations/1974449	https://static.inaturalist.org/photos/2419149/medium.JPG?1442963293	NA	NA	NA	4	0	false	NA	Cadereyta de Montes, QuerÃ©taro	20.6926	-99.8151	7	NA	NA	false	NA	NA	Mexico	lion's ear	Leonotis nepetifolia	Bola africana del rey	Plantae	141634	Sandra_Morales	N	S	S	N	N
1974449	2015-08-28	2015-08-28	2015-08-28 21:46:45 UTC	Mexico City	32066	opuntia	2015-09-22 23:08:03 UTC	2018-11-30 11:35:07 UTC	research	CC-BY-NC	http://conabio.inaturalist.org/observations/1974449	https://static.inaturalist.org/photos/2419149/medium.JPG?1442963293	NA	NA	NA	4	0	FALSE	NA	Cadereyta de Montes, Querétaro	20.6926	-99.8151	7	NA	NA	FALSE	NA	NA	Mexico	lion's ear	Leonotis nepetifolia	Bola africana del rey	Plantae	141634	Lizet_Castillo	N	S	S	N	N
1905391	2015-08-30	2015-08-30	NA	Mexico City	61280	lauraelviauribelara	2015-08-30 21:35:01 UTC	2018-11-30 11:35:10 UTC	research	CC-BY-NC	http://conabio.inaturalist.org/observations/1905391	https://static.inaturalist.org/photos/2325461/medium.JPG?1440970504	NA	NA	Periferia Presa Constitución 1917. San Juan del Río, Querétaro._x000D__x000D_ Laura Uribe, Grupo Vasconcelos._x000D__x000D_	3	0	FALSE	NA	San Juan del Río, Querétaro	20.3945	-100.073	NA	NA	NA	FALSE	NA	NA	Mexico	lion's ear	Leonotis nepetifolia	Bola africana del rey	Plantae	141634	Lizet_Castillo	N	S	S	N	S
1905391	2015-08-30	2015-08-30	NA	Mexico City	61280	lauraelviauribelara	2015-08-30 21:35:01 UTC	2018-11-30 11:35:10 UTC	research	CC-BY-NC	http://conabio.inaturalist.org/observations/1905391	https://static.inaturalist.org/photos/2325461/medium.JPG?1440970504	NA	NA	Periferia Presa Constitución 1917. San Juan del Río, Querétaro._x000D__x000D_ Laura Uribe, Grupo Vasconcelos._x000D__x000D_	3	0	FALSE	NA	San Juan del Río, Querétaro	20.3945	-100.073	NA	NA	NA	FALSE	NA	NA	Mexico	lion's ear	Leonotis nepetifolia	Bola africana del rey	Plantae	141634	MetztliHerrera	NS	N	S	S	N
1905391	2015-08-30	2015-08-30	NA	Mexico City	61280	lauraelviauribelara	2015-08-30 21:35:01 UTC	2018-11-30 11:35:10 UTC	research	CC-BY-NC	http://conabio.inaturalist.org/observations/1905391	https://static.inaturalist.org/photos/2325461/medium.JPG?1440970504	NA	NA	Periferia Presa ConstituciÃ³n 1917. San Juan del RÃ­o, QuerÃ©taro._x000D__x000D_ Laura Uribe, Grupo Vasconcelos._x000D__x000D_	3	0	false	NA	San Juan del RÃ­o, QuerÃ©taro	20.3945	-100.073	NA	NA	NA	false	NA	NA	Mexico	lion's ear	Leonotis nepetifolia	Bola africana del rey	Plantae	141634	Sandra_Morales	N	S	S	N	S
1909148	2015-08-31	2015-08-31	NA	Monterrey	24594	manuelnevarez	2015-09-01 03:04:25 UTC	2018-11-30 11:35:09 UTC	research	NA	http://conabio.inaturalist.org/observations/1909148	https://static.inaturalist.org/photos/2330655/medium.jpg?1441076668	NA	NA	NA	3	0	FALSE	NA	cardonal, hidalgo.	20.6543	-99.0512	186	NA	NA	FALSE	NA	NA	Mexico	lion's ear	Leonotis nepetifolia	Bola africana del rey	Plantae	141634	Lizet_Castillo	N	S	S	N	S
1909148	2015-08-31	2015-08-31	NA	Monterrey	24594	manuelnevarez	2015-09-01 03:04:25 UTC	2018-11-30 11:35:09 UTC	research	NA	http://conabio.inaturalist.org/observations/1909148	https://static.inaturalist.org/photos/2330655/medium.jpg?1441076668	NA	NA	NA	3	0	FALSE	NA	cardonal, hidalgo.	20.6543	-99.0512	186	NA	NA	FALSE	NA	NA	Mexico	lion's ear	Leonotis nepetifolia	Bola africana del rey	Plantae	141634	MetztliHerrera	NS	N	S	S	N
1909148	2015-08-31	2015-08-31	NA	Monterrey	24594	manuelnevarez	2015-09-01 03:04:25 UTC	2018-11-30 11:35:09 UTC	research	NA	http://conabio.inaturalist.org/observations/1909148	https://static.inaturalist.org/photos/2330655/medium.jpg?1441076668	NA	NA	NA	3	0	false	NA	cardonal, hidalgo.	20.6543	-99.0512	186	NA	NA	false	NA	NA	Mexico	lion's ear	Leonotis nepetifolia	Bola africana del rey	Plantae	141634	Sandra_Morales	N	S	S	N	N
2358023	2015-09-11	2015-09-11	2015-09-12 04:58:36 UTC	Hawaii	88033	cixpre	2015-11-07 20:29:08 UTC	2018-12-21 07:53:11 UTC	research	NA	http://conabio.inaturalist.org/observations/2358023	https://static.inaturalist.org/photos/2622719/medium.jpg?1446928152	NA	NA	NA	7	0	FALSE	NA	yahualica	21.1373	-102.98	494	NA	NA	FALSE	NA	NA	Mexico	bola del rey	Leonotis nepetifolia	Bola africana del rey	Plantae	141634	Andrea_Garcia	N	S	N	N	S
2358023	2015-09-11	2015-09-11	2015-09-12 04:58:36 UTC	Hawaii	88033	cixpre	2015-11-07 20:29:08 UTC	2018-12-21 07:53:11 UTC	research	NA	http://conabio.inaturalist.org/observations/2358023	https://static.inaturalist.org/photos/2622719/medium.jpg?1446928152	NA	NA	NA	7	0	false	NA	yahualica	21.1373	-102.98	494	NA	NA	false	NA	NA	Mexico	bola del rey	Leonotis nepetifolia	Bola africana del rey	Plantae	141634	Sandra_Morales	N	N	N	N	S
2358023	2015-09-11	2015-09-11	2015-09-12 04:58:36 UTC	Hawaii	88033	cixpre	2015-11-07 20:29:08 UTC	2018-12-21 07:53:11 UTC	research	NA	http://conabio.inaturalist.org/observations/2358023	https://static.inaturalist.org/photos/2622719/medium.jpg?1446928152	NA	NA	NA	7	0	FALSE	NA	yahualica	21.1373	-102.98	494	NA	NA	FALSE	NA	NA	Mexico	bola del rey	Leonotis nepetifolia	Bola africana del rey	Plantae	141634	Lizet_Castillo	N	S	N	N	S
2016936	2015-09-19	2015-09-19	2015-09-19 21:19:22 UTC	Central Time (US & Canada)	27355	gonzalezii	2015-09-30 23:36:57 UTC	2018-11-30 11:35:03 UTC	research	NA	http://conabio.inaturalist.org/observations/2016936	https://static.inaturalist.org/photos/2456910/medium.JPG?1443656220	NA	NA	NA	7	0	FALSE	NA	Distrito Federal, México	19.3007	-99.1845	100	NA	NA	FALSE	NA	NA	Mexico	lion's ear	Leonotis nepetifolia	Bola africana del rey	Plantae	141634	MetztliHerrera	NS	N	S	S	S
2016936	2015-09-19	2015-09-19	2015-09-19 21:19:22 UTC	Central Time (US & Canada)	27355	gonzalezii	2015-09-30 23:36:57 UTC	2018-11-30 11:35:03 UTC	research	NA	http://conabio.inaturalist.org/observations/2016936	https://static.inaturalist.org/photos/2456910/medium.JPG?1443656220	NA	NA	NA	7	0	false	NA	Distrito Federal, MÃ©xico	19.3007	-99.1845	100	NA	NA	false	NA	NA	Mexico	lion's ear	Leonotis nepetifolia	Bola africana del rey	Plantae	141634	Sandra_Morales	N	S	S	S	S
2016936	2015-09-19	2015-09-19	2015-09-19 21:19:22 UTC	Central Time (US & Canada)	27355	gonzalezii	2015-09-30 23:36:57 UTC	2018-11-30 11:35:03 UTC	research	NA	http://conabio.inaturalist.org/observations/2016936	https://static.inaturalist.org/photos/2456910/medium.JPG?1443656220	NA	NA	NA	7	0	FALSE	NA	Distrito Federal, México	19.3007	-99.1845	100	NA	NA	FALSE	NA	NA	Mexico	lion's ear	Leonotis nepetifolia	Bola africana del rey	Plantae	141634	Lizet_Castillo	N	S	S	S	S
2016951	2015-09-19	2015-09-19	2015-09-19 21:25:52 UTC	Central Time (US & Canada)	27355	gonzalezii	2015-09-30 23:37:21 UTC	2018-11-30 11:35:33 UTC	research	NA	http://conabio.inaturalist.org/observations/2016951	https://static.inaturalist.org/photos/2456930/medium.JPG?1443656251	NA	NA	NA	5	0	FALSE	NA	Distrito Federal, México	19.3007	-99.1845	100	NA	NA	FALSE	NA	NA	Mexico	lion's ear	Leonotis nepetifolia	Bola africana del rey	Plantae	141634	MetztliHerrera	NS	N	S	N	S
2016951	2015-09-19	2015-09-19	2015-09-19 21:25:52 UTC	Central Time (US & Canada)	27355	gonzalezii	2015-09-30 23:37:21 UTC	2018-11-30 11:35:33 UTC	research	NA	http://conabio.inaturalist.org/observations/2016951	https://static.inaturalist.org/photos/2456930/medium.JPG?1443656251	NA	NA	NA	5	0	false	NA	Distrito Federal, MÃ©xico	19.3007	-99.1845	100	NA	NA	false	NA	NA	Mexico	lion's ear	Leonotis nepetifolia	Bola africana del rey	Plantae	141634	Sandra_Morales	N	S	S	S	N
2016951	2015-09-19	2015-09-19	2015-09-19 21:25:52 UTC	Central Time (US & Canada)	27355	gonzalezii	2015-09-30 23:37:21 UTC	2018-11-30 11:35:33 UTC	research	NA	http://conabio.inaturalist.org/observations/2016951	https://static.inaturalist.org/photos/2456930/medium.JPG?1443656251	NA	NA	NA	5	0	FALSE	NA	Distrito Federal, México	19.3007	-99.1845	100	NA	NA	FALSE	NA	NA	Mexico	lion's ear	Leonotis nepetifolia	Bola africana del rey	Plantae	141634	Lizet_Castillo	N	S	S	S	S
1968815	2015-09-19	2015-09-19	2015-09-19 23:40:50 UTC	Guadalajara	86947	poncetejedai_tutor	2015-09-21 17:19:57 UTC	2018-11-30 11:35:08 UTC	research	CC-BY-NC	http://conabio.inaturalist.org/observations/1968815	https://static.inaturalist.org/photos/2412546/medium.JPG?1442856015	NA	NA	NA	4	0	FALSE	NA	huiscuilco	21.1506	-102.993	30	NA	NA	FALSE	NA	NA	Mexico	lion's ear	Leonotis nepetifolia	Bola africana del rey	Plantae	141634	MetztliHerrera	NS	N	S	S	S
1968815	2015-09-19	2015-09-19	2015-09-19 23:40:50 UTC	Guadalajara	86947	poncetejedai_tutor	2015-09-21 17:19:57 UTC	2018-11-30 11:35:08 UTC	research	CC-BY-NC	http://conabio.inaturalist.org/observations/1968815	https://static.inaturalist.org/photos/2412546/medium.JPG?1442856015	NA	NA	NA	4	0	false	NA	huiscuilco	21.1506	-102.993	30	NA	NA	false	NA	NA	Mexico	lion's ear	Leonotis nepetifolia	Bola africana del rey	Plantae	141634	Sandra_Morales	N	S	S	S	N
1968815	2015-09-19	2015-09-19	2015-09-19 23:40:50 UTC	Guadalajara	86947	poncetejedai_tutor	2015-09-21 17:19:57 UTC	2018-11-30 11:35:08 UTC	research	CC-BY-NC	http://conabio.inaturalist.org/observations/1968815	https://static.inaturalist.org/photos/2412546/medium.JPG?1442856015	NA	NA	NA	4	0	FALSE	NA	huiscuilco	21.1506	-102.993	30	NA	NA	FALSE	NA	NA	Mexico	lion's ear	Leonotis nepetifolia	Bola africana del rey	Plantae	141634	Lizet_Castillo	N	S	S	S	N
2497872	2015-09-26	2015-09-26	2015-09-26 16:52:51 UTC	Mexico City	26046	juancarloslopezdominguez	2015-12-23 04:30:54 UTC	2018-11-30 17:17:01 UTC	research	NA	http://conabio.inaturalist.org/observations/2497872	https://static.inaturalist.org/photos/2804748/medium.JPG?1450845095	NA	NA	NA	2	0	FALSE	NA	Yauhquemehcan, Tlaxcala, MX.	19.3661	-98.1826	NA	NA	NA	FALSE	NA	NA	Mexico	lion's ear	Leonotis nepetifolia	Bola africana del rey	Plantae	141634	Andrea_Garcia	N	S	S	N	N
2497872	2015-09-26	2015-09-26	2015-09-26 16:52:51 UTC	Mexico City	26046	juancarloslopezdominguez	2015-12-23 04:30:54 UTC	2018-11-30 17:17:01 UTC	research	NA	http://conabio.inaturalist.org/observations/2497872	https://static.inaturalist.org/photos/2804748/medium.JPG?1450845095	NA	NA	NA	2	0	false	NA	Yauhquemehcan, Tlaxcala, MX.	19.3661	-98.1826	NA	NA	NA	false	NA	NA	Mexico	lion's ear	Leonotis nepetifolia	Bola africana del rey	Plantae	141634	Sandra_Morales	N	S	S	N	N
2497872	2015-09-26	2015-09-26	2015-09-26 16:52:51 UTC	Mexico City	26046	juancarloslopezdominguez	2015-12-23 04:30:54 UTC	2018-11-30 17:17:01 UTC	research	NA	http://conabio.inaturalist.org/observations/2497872	https://static.inaturalist.org/photos/2804748/medium.JPG?1450845095	NA	NA	NA	2	0	FALSE	NA	Yauhquemehcan, Tlaxcala, MX.	19.3661	-98.1826	NA	NA	NA	FALSE	NA	NA	Mexico	lion's ear	Leonotis nepetifolia	Bola africana del rey	Plantae	141634	Lizet_Castillo	N	S	S	N	N
2011631	2015-09-27	2015-09-27	NA	Monterrey	24594	manuelnevarez	2015-09-29 16:06:29 UTC	2018-11-30 17:19:58 UTC	research	NA	http://conabio.inaturalist.org/observations/2011631	https://static.inaturalist.org/photos/2449679/medium.jpg?1443542827	NA	NA	NA	4	0	FALSE	NA	Huichapan	20.4845	-99.6297	98	NA	NA	FALSE	NA	NA	Mexico	lion's ear	Leonotis nepetifolia	Bola africana del rey	Plantae	141634	Lizet_Castillo	N	S	S	N	N
2011631	2015-09-27	2015-09-27	NA	Monterrey	24594	manuelnevarez	2015-09-29 16:06:29 UTC	2018-11-30 17:19:58 UTC	research	NA	http://conabio.inaturalist.org/observations/2011631	https://static.inaturalist.org/photos/2449679/medium.jpg?1443542827	NA	NA	NA	4	0	FALSE	NA	Huichapan	20.4845	-99.6297	98	NA	NA	FALSE	NA	NA	Mexico	lion's ear	Leonotis nepetifolia	Bola africana del rey	Plantae	141634	MetztliHerrera	NS	N	S	S	N
2011631	2015-09-27	2015-09-27	NA	Monterrey	24594	manuelnevarez	2015-09-29 16:06:29 UTC	2018-11-30 17:19:58 UTC	research	NA	http://conabio.inaturalist.org/observations/2011631	https://static.inaturalist.org/photos/2449679/medium.jpg?1443542827	NA	NA	NA	4	0	false	NA	Huichapan	20.4845	-99.6297	98	NA	NA	false	NA	NA	Mexico	lion's ear	Leonotis nepetifolia	Bola africana del rey	Plantae	141634	Sandra_Morales	N	S	S	N	N
2073759	2015-10-04	2015-10-04	NA	Monterrey	24594	manuelnevarez	2015-10-04 22:41:30 UTC	2018-11-30 11:35:05 UTC	research	NA	http://conabio.inaturalist.org/observations/2073759	https://static.inaturalist.org/photos/2478139/medium.jpg?1443998497	NA	NA	NA	6	0	FALSE	NA	Alfajayucan, Hidalgo.	20.4402	-99.3686	46	NA	NA	FALSE	NA	NA	Mexico	lion's ear	Leonotis nepetifolia	Bola africana del rey	Plantae	141634	Lizet_Castillo	N	S	S	S	N
2073759	2015-10-04	2015-10-04	NA	Monterrey	24594	manuelnevarez	2015-10-04 22:41:30 UTC	2018-11-30 11:35:05 UTC	research	NA	http://conabio.inaturalist.org/observations/2073759	https://static.inaturalist.org/photos/2478139/medium.jpg?1443998497	NA	NA	NA	6	0	FALSE	NA	Alfajayucan, Hidalgo.	20.4402	-99.3686	46	NA	NA	FALSE	NA	NA	Mexico	lion's ear	Leonotis nepetifolia	Bola africana del rey	Plantae	141634	MetztliHerrera	NS	N	S	S	S
2073759	2015-10-04	2015-10-04	NA	Monterrey	24594	manuelnevarez	2015-10-04 22:41:30 UTC	2018-11-30 11:35:05 UTC	research	NA	http://conabio.inaturalist.org/observations/2073759	https://static.inaturalist.org/photos/2478139/medium.jpg?1443998497	NA	NA	NA	6	0	false	NA	Alfajayucan, Hidalgo.	20.4402	-99.3686	46	NA	NA	false	NA	NA	Mexico	lion's ear	Leonotis nepetifolia	Bola africana del rey	Plantae	141634	Sandra_Morales	N	S	S	S	N
2082585	2015-10-05	2015-10-05	NA	Mexico City	106414	manuelbasurto	2015-10-07 02:57:10 UTC	2018-11-30 11:35:02 UTC	research	NA	http://conabio.inaturalist.org/observations/2082585	https://static.inaturalist.org/photos/2490223/medium.jpg?1444186638	NA	NA	Leonotis nepetifolia (L.) R.Br. Lamiaceae.	5	0	FALSE	NA	Querétaro, MX	20.2614	-100.067	124	obscured	NA	TRUE	NA	NA	Mexico	lion's ear	Leonotis nepetifolia	Bola africana del rey	Plantae	141634	Lizet_Castillo	N	S	S	N	S
2082585	2015-10-05	2015-10-05	NA	Mexico City	106414	manuelbasurto	2015-10-07 02:57:10 UTC	2018-11-30 11:35:02 UTC	research	NA	http://conabio.inaturalist.org/observations/2082585	https://static.inaturalist.org/photos/2490223/medium.jpg?1444186638	NA	NA	Leonotis nepetifolia (L.) R.Br. Lamiaceae.	5	0	FALSE	NA	Querétaro, MX	20.2614	-100.067	124	obscured	NA	TRUE	NA	NA	Mexico	lion's ear	Leonotis nepetifolia	Bola africana del rey	Plantae	141634	MetztliHerrera	NS	N	S	S	N
2082585	2015-10-05	2015-10-05	NA	Mexico City	106414	manuelbasurto	2015-10-07 02:57:10 UTC	2018-11-30 11:35:02 UTC	research	NA	http://conabio.inaturalist.org/observations/2082585	https://static.inaturalist.org/photos/2490223/medium.jpg?1444186638	NA	NA	Leonotis nepetifolia (L.) R.Br. Lamiaceae.	5	0	false	NA	QuerÃ©taro, MX	20.2614	-100.067	124	obscured	NA	true	NA	NA	Mexico	lion's ear	Leonotis nepetifolia	Bola africana del rey	Plantae	141634	Sandra_Morales	N	S	S	N	S
2099737	2015-10-08	2015-10-08	NA	Mexico City	139505	erikaa	2015-10-12 06:28:25 UTC	2018-11-30 11:35:36 UTC	research	CC-BY-NC	http://conabio.inaturalist.org/observations/2099737	https://static.inaturalist.org/photos/2514445/medium.JPG?1444631309	NA	NA	NA	4	0	FALSE	NA	Instituto Tecnológico de San Juan del Río Av. Tecnológico #2, 76800 San Juan del Río, QRO, México	20.3719	-99.9828	NA	NA	NA	FALSE	NA	NA	Mexico	lion's ear	Leonotis nepetifolia	Bola africana del rey	Plantae	141634	Lizet_Castillo	N	S	S	S	S
2099737	2015-10-08	2015-10-08	NA	Mexico City	139505	erikaa	2015-10-12 06:28:25 UTC	2018-11-30 11:35:36 UTC	research	CC-BY-NC	http://conabio.inaturalist.org/observations/2099737	https://static.inaturalist.org/photos/2514445/medium.JPG?1444631309	NA	NA	NA	4	0	FALSE	NA	Instituto Tecnológico de San Juan del Río Av. Tecnológico #2, 76800 San Juan del Río, QRO, México	20.3719	-99.9828	NA	NA	NA	FALSE	NA	NA	Mexico	lion's ear	Leonotis nepetifolia	Bola africana del rey	Plantae	141634	MetztliHerrera	NS	S	S	S	S
2099737	2015-10-08	2015-10-08	NA	Mexico City	139505	erikaa	2015-10-12 06:28:25 UTC	2018-11-30 11:35:36 UTC	research	CC-BY-NC	http://conabio.inaturalist.org/observations/2099737	https://static.inaturalist.org/photos/2514445/medium.JPG?1444631309	NA	NA	NA	4	0	false	NA	Instituto TecnolÃ³gico de San Juan del RÃ­o Av. TecnolÃ³gico #2, 76800 San Juan del RÃ­o, QRO, MÃ©xico	20.3719	-99.9828	NA	NA	NA	false	NA	NA	Mexico	lion's ear	Leonotis nepetifolia	Bola africana del rey	Plantae	141634	Sandra_Morales	N	S	S	S	N
2102179	2015-10-09	2015-10-09	NA	Mexico City	9345	roberto_arreola	2015-10-12 23:31:58 UTC	2018-11-30 11:35:00 UTC	research	NA	http://conabio.inaturalist.org/observations/2102179	https://static.inaturalist.org/photos/2517799/medium.JPG?1444692724	NA	NA	NA	6	0	FALSE	NA	Bosque del Tlalpan, México DF	19.2965	-99.1974	12	NA	NA	FALSE	NA	NA	Mexico	lion's ear	Leonotis nepetifolia	Bola africana del rey	Plantae	141634	Lizet_Castillo	N	S	S	N	N
2102179	2015-10-09	2015-10-09	NA	Mexico City	9345	roberto_arreola	2015-10-12 23:31:58 UTC	2018-11-30 11:35:00 UTC	research	NA	http://conabio.inaturalist.org/observations/2102179	https://static.inaturalist.org/photos/2517799/medium.JPG?1444692724	NA	NA	NA	6	0	FALSE	NA	Bosque del Tlalpan, México DF	19.2965	-99.1974	12	NA	NA	FALSE	NA	NA	Mexico	lion's ear	Leonotis nepetifolia	Bola africana del rey	Plantae	141634	MetztliHerrera	NS	N	S	S	N
2102179	2015-10-09	2015-10-09	NA	Mexico City	9345	roberto_arreola	2015-10-12 23:31:58 UTC	2018-11-30 11:35:00 UTC	research	NA	http://conabio.inaturalist.org/observations/2102179	https://static.inaturalist.org/photos/2517799/medium.JPG?1444692724	NA	NA	NA	6	0	false	NA	Bosque del Tlalpan, MÃ©xico DF	19.2965	-99.1974	12	NA	NA	false	NA	NA	Mexico	lion's ear	Leonotis nepetifolia	Bola africana del rey	Plantae	141634	Sandra_Morales	N	S	S	N	N
2107899	2015-10-09	2015-10-09	2015-10-09 22:34:05 UTC	Hawaii	138088	jonathan16	2015-10-14 02:26:06 UTC	2018-11-30 11:34:59 UTC	research	CC-BY-NC	http://www.inaturalist.org/observations/2107899	https://static.inaturalist.org/photos/2522591/medium.jpg?1444789627	NA	NA	NA	3	0	FALSE	NA	el rosario san juan del rio	20.4001	-100.074	4067	NA	NA	FALSE	NA	NA	Mexico	lion's ear	Leonotis nepetifolia	Bola africana del rey	Plantae	141634	MetztliHerrera	NS	N	S	S	S
2107899	2015-10-09	2015-10-09	2015-10-09 22:34:05 UTC	Hawaii	138088	jonathan16	2015-10-14 02:26:06 UTC	2018-11-30 11:34:59 UTC	research	CC-BY-NC	http://www.inaturalist.org/observations/2107899	https://static.inaturalist.org/photos/2522591/medium.jpg?1444789627	NA	NA	NA	3	0	false	NA	el rosario san juan del rio	20.4001	-100.074	4067	NA	NA	false	NA	NA	Mexico	lion's ear	Leonotis nepetifolia	Bola africana del rey	Plantae	141634	Sandra_Morales	N	S	S	N	S
2107899	2015-10-09	2015-10-09	2015-10-09 22:34:05 UTC	Hawaii	138088	jonathan16	2015-10-14 02:26:06 UTC	2018-11-30 11:34:59 UTC	research	CC-BY-NC	http://www.inaturalist.org/observations/2107899	https://static.inaturalist.org/photos/2522591/medium.jpg?1444789627	NA	NA	NA	3	0	FALSE	NA	el rosario san juan del rio	20.4001	-100.074	4067	NA	NA	FALSE	NA	NA	Mexico	lion's ear	Leonotis nepetifolia	Bola africana del rey	Plantae	141634	Lizet_Castillo	N	S	S	S	N
2216288	2015-10-16	2015-10-16	2015-10-16 22:03:00 UTC	Hawaii	138109	brenda11	2015-10-19 22:40:29 UTC	2018-12-21 07:55:39 UTC	research	CC-BY-NC	http://conabio.inaturalist.org/observations/2216288	https://static.inaturalist.org/photos/2546985/medium.JPG?1445294433	NA	NA	NA	6	0	FALSE	NA	galindo	20.3946	-100.083	393	NA	NA	FALSE	NA	NA	Mexico	bola del rey	Leonotis nepetifolia	Bola africana del rey	Plantae	141634	Lizet_Castillo	N	S	S	N	N
2216288	2015-10-16	2015-10-16	2015-10-16 22:03:00 UTC	Hawaii	138109	brenda11	2015-10-19 22:40:29 UTC	2018-12-21 07:55:39 UTC	research	CC-BY-NC	http://conabio.inaturalist.org/observations/2216288	https://static.inaturalist.org/photos/2546985/medium.JPG?1445294433	NA	NA	NA	6	0	FALSE	NA	galindo	20.3946	-100.083	393	NA	NA	FALSE	NA	NA	Mexico	bola del rey	Leonotis nepetifolia	Bola africana del rey	Plantae	141634	MetztliHerrera	NS	N	S	S	N
2216288	2015-10-16	2015-10-16	2015-10-16 22:03:00 UTC	Hawaii	138109	brenda11	2015-10-19 22:40:29 UTC	2018-12-21 07:55:39 UTC	research	CC-BY-NC	http://conabio.inaturalist.org/observations/2216288	https://static.inaturalist.org/photos/2546985/medium.JPG?1445294433	NA	NA	NA	6	0	false	NA	galindo	20.3946	-100.083	393	NA	NA	false	NA	NA	Mexico	bola del rey	Leonotis nepetifolia	Bola africana del rey	Plantae	141634	Sandra_Morales	N	S	S	N	N
2218784	2015-10-16	2015-10-16	2015-10-16 22:06:06 UTC	Hawaii	138109	brenda11	2015-10-19 23:31:32 UTC	2018-12-21 07:54:42 UTC	research	CC-BY-NC	http://conabio.inaturalist.org/observations/2218784	https://static.inaturalist.org/photos/2547163/medium.JPG?1445297553	NA	NA	NA	6	0	FALSE	NA	galindo	20.3912	-100.08	196	NA	NA	FALSE	NA	NA	Mexico	bola del rey	Leonotis nepetifolia	Bola africana del rey	Plantae	141634	MetztliHerrera	NS	N	S	S	S
2218784	2015-10-16	2015-10-16	2015-10-16 22:06:06 UTC	Hawaii	138109	brenda11	2015-10-19 23:31:32 UTC	2018-12-21 07:54:42 UTC	research	CC-BY-NC	http://conabio.inaturalist.org/observations/2218784	https://static.inaturalist.org/photos/2547163/medium.JPG?1445297553	NA	NA	NA	6	0	false	NA	galindo	20.3912	-100.08	196	NA	NA	false	NA	NA	Mexico	bola del rey	Leonotis nepetifolia	Bola africana del rey	Plantae	141634	Sandra_Morales	N	S	S	S	N
2218784	2015-10-16	2015-10-16	2015-10-16 22:06:06 UTC	Hawaii	138109	brenda11	2015-10-19 23:31:32 UTC	2018-12-21 07:54:42 UTC	research	CC-BY-NC	http://conabio.inaturalist.org/observations/2218784	https://static.inaturalist.org/photos/2547163/medium.JPG?1445297553	NA	NA	NA	6	0	FALSE	NA	galindo	20.3912	-100.08	196	NA	NA	FALSE	NA	NA	Mexico	bola del rey	Leonotis nepetifolia	Bola africana del rey	Plantae	141634	Lizet_Castillo	N	S	S	S	N
2218903	2015-10-16	2015-10-16	2015-10-16 22:07:09 UTC	Hawaii	138109	brenda11	2015-10-19 23:39:13 UTC	2018-12-21 07:53:49 UTC	research	CC-BY-NC	http://conabio.inaturalist.org/observations/2218903	https://static.inaturalist.org/photos/2547191/medium.JPG?1445298014	NA	NA	NA	7	0	FALSE	NA	galindo	20.3911	-100.079	98	NA	NA	FALSE	NA	NA	Mexico	bola del rey	Leonotis nepetifolia	Bola africana del rey	Plantae	141634	MetztliHerrera	NS	N	S	S	S
2218903	2015-10-16	2015-10-16	2015-10-16 22:07:09 UTC	Hawaii	138109	brenda11	2015-10-19 23:39:13 UTC	2018-12-21 07:53:49 UTC	research	CC-BY-NC	http://conabio.inaturalist.org/observations/2218903	https://static.inaturalist.org/photos/2547191/medium.JPG?1445298014	NA	NA	NA	7	0	false	NA	galindo	20.3911	-100.079	98	NA	NA	false	NA	NA	Mexico	bola del rey	Leonotis nepetifolia	Bola africana del rey	Plantae	141634	Sandra_Morales	N	S	S	S	N
2218903	2015-10-16	2015-10-16	2015-10-16 22:07:09 UTC	Hawaii	138109	brenda11	2015-10-19 23:39:13 UTC	2018-12-21 07:53:49 UTC	research	CC-BY-NC	http://conabio.inaturalist.org/observations/2218903	https://static.inaturalist.org/photos/2547191/medium.JPG?1445298014	NA	NA	NA	7	0	FALSE	NA	galindo	20.3911	-100.079	98	NA	NA	FALSE	NA	NA	Mexico	bola del rey	Leonotis nepetifolia	Bola africana del rey	Plantae	141634	Lizet_Castillo	N	S	S	S	N
2197219	2015-10-16	2015-10-16	2015-10-16 22:37:41 UTC	Hawaii	138159	lorena3	2015-10-19 03:26:34 UTC	2018-12-21 07:56:23 UTC	research	CC-BY-NC	http://conabio.inaturalist.org/observations/2197219	https://static.inaturalist.org/photos/2543307/medium.JPG?1445225198	NA	NA	NA	8	0	FALSE	NA	Presa Constitución 1917, La Estancia San Juan del Río.	20.3941	-100.086	2991	NA	NA	FALSE	NA	NA	Mexico	bola del rey	Leonotis nepetifolia	Bola africana del rey	Plantae	141634	MetztliHerrera	NS	N	N	S	N
2197219	2015-10-16	2015-10-16	2015-10-16 22:37:41 UTC	Hawaii	138159	lorena3	2015-10-19 03:26:34 UTC	2018-12-21 07:56:23 UTC	research	CC-BY-NC	http://conabio.inaturalist.org/observations/2197219	https://static.inaturalist.org/photos/2543307/medium.JPG?1445225198	NA	NA	NA	8	0	false	NA	Presa ConstituciÃ³n 1917, La Estancia San Juan del RÃ­o.	20.3941	-100.086	2991	NA	NA	false	NA	NA	Mexico	bola del rey	Leonotis nepetifolia	Bola africana del rey	Plantae	141634	Sandra_Morales	N	S	S	N	S
2197219	2015-10-16	2015-10-16	2015-10-16 22:37:41 UTC	Hawaii	138159	lorena3	2015-10-19 03:26:34 UTC	2018-12-21 07:56:23 UTC	research	CC-BY-NC	http://conabio.inaturalist.org/observations/2197219	https://static.inaturalist.org/photos/2543307/medium.JPG?1445225198	NA	NA	NA	8	0	FALSE	NA	Presa Constitución 1917, La Estancia San Juan del Río.	20.3941	-100.086	2991	NA	NA	FALSE	NA	NA	Mexico	bola del rey	Leonotis nepetifolia	Bola africana del rey	Plantae	141634	Lizet_Castillo	N	S	S	N	S
2486687	2015-10-28	2015-10-28	2015-10-28 23:52:42 UTC	Mexico City	140012	lexgarcia1	2015-12-18 11:17:34 UTC	2018-11-30 17:17:02 UTC	research	NA	http://conabio.inaturalist.org/observations/2486687	https://static.inaturalist.org/photos/2788045/medium.JPG?1450437494	NA	NA	NA	4	0	FALSE	NA	Cañón del Novillo, Victoria, Tamaulipas	23.7195	-99.2566	384	NA	NA	FALSE	NA	NA	Mexico	lion's ear	Leonotis nepetifolia	Bola africana del rey	Plantae	141634	Andrea_Garcia	N	S	S	N	S
2486687	2015-10-28	2015-10-28	2015-10-28 23:52:42 UTC	Mexico City	140012	lexgarcia1	2015-12-18 11:17:34 UTC	2018-11-30 17:17:02 UTC	research	NA	http://conabio.inaturalist.org/observations/2486687	https://static.inaturalist.org/photos/2788045/medium.JPG?1450437494	NA	NA	NA	4	0	false	NA	CaÃ±Ã³n del Novillo, Victoria, Tamaulipas	23.7195	-99.2566	384	NA	NA	false	NA	NA	Mexico	lion's ear	Leonotis nepetifolia	Bola africana del rey	Plantae	141634	Sandra_Morales	N	S	S	N	S
2486687	2015-10-28	2015-10-28	2015-10-28 23:52:42 UTC	Mexico City	140012	lexgarcia1	2015-12-18 11:17:34 UTC	2018-11-30 17:17:02 UTC	research	NA	http://conabio.inaturalist.org/observations/2486687	https://static.inaturalist.org/photos/2788045/medium.JPG?1450437494	NA	NA	NA	4	0	FALSE	NA	Cañón del Novillo, Victoria, Tamaulipas	23.7195	-99.2566	384	NA	NA	FALSE	NA	NA	Mexico	lion's ear	Leonotis nepetifolia	Bola africana del rey	Plantae	141634	Lizet_Castillo	N	S	S	N	S
2349147	2015-11-03	2015-11-03	2015-11-03 17:51:32 UTC	Mexico City	12244	negronahual	2015-11-04 22:03:11 UTC	2018-11-30 11:34:56 UTC	research	CC-BY-NC	http://conabio.inaturalist.org/observations/2349147	https://static.inaturalist.org/photos/2609717/medium.jpg?1446674610	NA	NA	NA	5	0	FALSE	NA	18.919549, -99.481801	18.9195	-99.4818	NA	NA	NA	FALSE	NA	NA	Mexico	lion's ear	Leonotis nepetifolia	Bola africana del rey	Plantae	141634	Andrea_Garcia	N	S	S	N	N
2349147	2015-11-03	2015-11-03	2015-11-03 17:51:32 UTC	Mexico City	12244	negronahual	2015-11-04 22:03:11 UTC	2018-11-30 11:34:56 UTC	research	CC-BY-NC	http://conabio.inaturalist.org/observations/2349147	https://static.inaturalist.org/photos/2609717/medium.jpg?1446674610	NA	NA	NA	5	0	false	NA	18.919549, -99.481801	18.9195	-99.4818	NA	NA	NA	false	NA	NA	Mexico	lion's ear	Leonotis nepetifolia	Bola africana del rey	Plantae	141634	Sandra_Morales	N	S	NS	N	N
2349147	2015-11-03	2015-11-03	2015-11-03 17:51:32 UTC	Mexico City	12244	negronahual	2015-11-04 22:03:11 UTC	2018-11-30 11:34:56 UTC	research	CC-BY-NC	http://conabio.inaturalist.org/observations/2349147	https://static.inaturalist.org/photos/2609717/medium.jpg?1446674610	NA	NA	NA	5	0	FALSE	NA	18.919549, -99.481801	18.9195	-99.4818	NA	NA	NA	FALSE	NA	NA	Mexico	lion's ear	Leonotis nepetifolia	Bola africana del rey	Plantae	141634	Lizet_Castillo	N	S	N	N	N
39592406	2015/11/03 5:51 PM CST	2015-11-03	2015-11-03 23:51:00 UTC	Mexico City	107119	karen_keer	2020-03-06 00:51:41 UTC	2020-05-18 13:20:28 UTC	research	CC-BY-NC	https://www.inaturalist.org/observations/39592406	https://static.inaturalist.org/photos/62827673/medium.jpg?1583455506	NA	NA	Planta introducida, que se presenta sobre todo en terrenos baldíos y a orillas de carreteras._x000D__x000D_ Cabe señalar que es una planta que atrae a muchos polinizadores. _x000D__x000D_ Como la consideran maleza, se suele cortar esta planta y se desaprovecha. _x000D__x000D_ Su uso es principalmente mielifero, medicinal y ornamental._x000D__x000D_ Se registra por primera vez para el municipio de…	3	0	FALSE	NA	Atlixco, Pue., México	18.8888	-98.4347	1937	NA	NA	FALSE	NA	NA	Mexico	Bola africana del rey	Leonotis nepetifolia	Bola africana del rey	Plantae	141634	CarlosZaid	N	NS	S	NS	S
39592406	2015/11/03 5:51 PM CST	2015-11-03	2015-11-03 23:51:00 UTC	Mexico City	107119	karen_keer	2020-03-06 00:51:41 UTC	2020-05-18 13:20:28 UTC	research	CC-BY-NC	https://www.inaturalist.org/observations/39592406	https://static.inaturalist.org/photos/62827673/medium.jpg?1583455506	NA	NA	Planta introducida, que se presenta sobre todo en terrenos baldíos y a orillas de carreteras._x000D__x000D_ Cabe señalar que es una planta que atrae a muchos polinizadores. _x000D__x000D_ Como la consideran maleza, se suele cortar esta planta y se desaprovecha. _x000D__x000D_ Su uso es principalmente mielifero, medicinal y ornamental._x000D__x000D_ Se registra por primera vez para el municipio de…	3	0	FALSE	NA	Atlixco, Pue., México	18.8888	-98.4347	1937	NA	NA	FALSE	NA	NA	Mexico	Bola africana del rey	Leonotis nepetifolia	Bola africana del rey	Plantae	141634	Gabriel_Godinez	N	S	S	N	S
39592406	2015/11/03 5:51 PM CST	2015-11-03	2015-11-03 23:51:00 UTC	Mexico City	107119	karen_keer	2020-03-06 00:51:41 UTC	2020-05-18 13:20:28 UTC	research	CC-BY-NC	https://www.inaturalist.org/observations/39592406	https://static.inaturalist.org/photos/62827673/medium.jpg?1583455506	NA	NA	Planta introducida, que se presenta sobre todo en terrenos baldíos y a orillas de carreteras._x000D__x000D_ Cabe señalar que es una planta que atrae a muchos polinizadores. _x000D__x000D_ Como la consideran maleza, se suele cortar esta planta y se desaprovecha. _x000D__x000D_ Su uso es principalmente mielifero, medicinal y ornamental._x000D__x000D_ Se registra por primera vez para el municipio de…	3	0	FALSE	NA	Atlixco, Pue., México	18.8888	-98.4347	1937	NA	NA	FALSE	NA	NA	Mexico	Bola africana del rey	Leonotis nepetifolia	Bola africana del rey	Plantae	141634	Luis_Luna	N	S	S	N	S
2615060	Tue Nov 03 2015 14:02:31 GMT-0800 (PST)	2015-11-03	2015-11-03 22:02:31 UTC	Pacific Time (US & Canada)	168867	ashleysmithers	2016-01-25 05:48:00 UTC	2018-11-30 17:16:57 UTC	research	NA	http://www.inaturalist.org/observations/2615060	https://static.inaturalist.org/photos/2924985/medium.jpg?1453700899	NA	NA	NA	4	0	FALSE	3	Calle Túnel el Cantador, Guanajuato, GTO, MX	21.0145	-101.253	NA	NA	NA	FALSE	NA	NA	Mexico	lion's ear	Leonotis nepetifolia	Bola africana del rey	Plantae	141634	Andrea_Garcia	N	N	S	NS	S
2615060	Tue Nov 03 2015 14:02:31 GMT-0800 (PST)	2015-11-03	2015-11-03 22:02:31 UTC	Pacific Time (US & Canada)	168867	ashleysmithers	2016-01-25 05:48:00 UTC	2018-11-30 17:16:57 UTC	research	NA	http://www.inaturalist.org/observations/2615060	https://static.inaturalist.org/photos/2924985/medium.jpg?1453700899	NA	NA	NA	4	0	FALSE	3	Calle Túnel el Cantador, Guanajuato, GTO, MX	21.0145	-101.253	NA	NA	NA	FALSE	NA	NA	Mexico	lion's ear	Leonotis nepetifolia	Bola africana del rey	Plantae	141634	Lizet_Castillo	N	N	S	N	S
2615060	Tue Nov 03 2015 14:02:31 GMT-0800 (PST)	2015-11-03	2015-11-03 22:02:31 UTC	Pacific Time (US & Canada)	168867	ashleysmithers	2016-01-25 05:48:00 UTC	2018-11-30 17:16:57 UTC	research	NA	http://www.inaturalist.org/observations/2615060	https://static.inaturalist.org/photos/2924985/medium.jpg?1453700899	NA	NA	NA	4	0	false	3	Calle TÃºnel el Cantador, Guanajuato, GTO, MX	21.0145	-101.253	NA	NA	NA	false	NA	NA	Mexico	lion's ear	Leonotis nepetifolia	Bola africana del rey	Plantae	141634	Sandra_Morales	N	N	S	N	S
2610179	2015-11-07	2015-11-07	NA	Mexico City	40730	poncho	2016-01-23 19:10:47 UTC	2018-11-30 17:16:59 UTC	research	CC-BY-NC	http://conabio.inaturalist.org/observations/2610179	https://static.inaturalist.org/photos/2917546/medium.JPG?1453576253	NA	flor, anaranjado, REPSA	NA	4	0	FALSE	NA	REPSA	19.318	-99.1834	80	NA	NA	FALSE	NA	NA	Mexico	lion's ear	Leonotis nepetifolia	Bola africana del rey	Plantae	141634	Andrea_Garcia	N	S	S	S	S
2610179	2015-11-07	2015-11-07	NA	Mexico City	40730	poncho	2016-01-23 19:10:47 UTC	2018-11-30 17:16:59 UTC	research	CC-BY-NC	http://conabio.inaturalist.org/observations/2610179	https://static.inaturalist.org/photos/2917546/medium.JPG?1453576253	NA	flor, anaranjado, REPSA	NA	4	0	FALSE	NA	REPSA	19.318	-99.1834	80	NA	NA	FALSE	NA	NA	Mexico	lion's ear	Leonotis nepetifolia	Bola africana del rey	Plantae	141634	Lizet_Castillo	N	S	S	S	S
2610179	2015-11-07	2015-11-07	NA	Mexico City	40730	poncho	2016-01-23 19:10:47 UTC	2018-11-30 17:16:59 UTC	research	CC-BY-NC	http://conabio.inaturalist.org/observations/2610179	https://static.inaturalist.org/photos/2917546/medium.JPG?1453576253	NA	flor, anaranjado, REPSA	NA	4	0	false	NA	REPSA	19.318	-99.1834	80	NA	NA	false	NA	NA	Mexico	lion's ear	Leonotis nepetifolia	Bola africana del rey	Plantae	141634	Sandra_Morales	N	S	S	S	N
2360561	2015-11-08 9:46:55 a.m. GMT-06:00	2015-11-08	2015-11-08 03:46:55 UTC	Almaty	8233	carlos2	2015-11-08 15:52:48 UTC	2020-04-21 02:35:00 UTC	research	CC-BY-NC	http://conabio.inaturalist.org/observations/2360561	https://static.inaturalist.org/photos/2626239/medium.jpg?1544719326	NA	NA	NA	4	0	FALSE	2	Sala Nezahualcoyotl	19.3157	-99.186	4	NA	NA	FALSE	NA	NA	Mexico	lion's ear	Leonotis nepetifolia	Bola africana del rey	Plantae	141634	Andrea_Garcia	N	S	S	N	N
2360561	2015-11-08 9:46:55 a.m. GMT-06:00	2015-11-08	2015-11-08 03:46:55 UTC	Almaty	8233	carlos2	2015-11-08 15:52:48 UTC	2020-04-21 02:35:00 UTC	research	CC-BY-NC	http://conabio.inaturalist.org/observations/2360561	https://static.inaturalist.org/photos/2626239/medium.jpg?1544719326	NA	NA	NA	4	0	FALSE	2	Sala Nezahualcoyotl	19.3157	-99.186	4	NA	NA	FALSE	NA	NA	Mexico	lion's ear	Leonotis nepetifolia	Bola africana del rey	Plantae	141634	Lizet_Castillo	N	S	S	N	S
2360561	2015-11-08 9:46:55 a.m. GMT-06:00	2015-11-08	2015-11-08 03:46:55 UTC	Almaty	8233	carlos2	2015-11-08 15:52:48 UTC	2020-04-21 02:35:00 UTC	research	CC-BY-NC	http://conabio.inaturalist.org/observations/2360561	https://static.inaturalist.org/photos/2626239/medium.jpg?1544719326	NA	NA	NA	4	0	false	2	Sala Nezahualcoyotl	19.3157	-99.186	4	NA	NA	false	NA	NA	Mexico	lion's ear	Leonotis nepetifolia	Bola africana del rey	Plantae	141634	Sandra_Morales	N	S	S	N	NS
2364376	2015-11-09 8:40:09 a.m. GMT-06:00	2015-11-09	2015-11-09 02:40:09 UTC	Almaty	8233	carlos2	2015-11-09 14:41:57 UTC	2020-04-21 02:35:11 UTC	research	CC-BY-NC	http://conabio.inaturalist.org/observations/2364376	https://static.inaturalist.org/photos/2631056/medium.jpg?1544719693	NA	NA	NA	5	0	FALSE	2	Bosque de Tlalpan, MX-DF, MX	19.291	-99.1929	29	NA	NA	FALSE	NA	NA	Mexico	lion's ear	Leonotis nepetifolia	Bola africana del rey	Plantae	141634	Andrea_Garcia	N	N	S	S	S
2364376	2015-11-09 8:40:09 a.m. GMT-06:00	2015-11-09	2015-11-09 02:40:09 UTC	Almaty	8233	carlos2	2015-11-09 14:41:57 UTC	2020-04-21 02:35:11 UTC	research	CC-BY-NC	http://conabio.inaturalist.org/observations/2364376	https://static.inaturalist.org/photos/2631056/medium.jpg?1544719693	NA	NA	NA	5	0	FALSE	2	Bosque de Tlalpan, MX-DF, MX	19.291	-99.1929	29	NA	NA	FALSE	NA	NA	Mexico	lion's ear	Leonotis nepetifolia	Bola africana del rey	Plantae	141634	Lizet_Castillo	N	S	S	S	S
2364376	2015-11-09 8:40:09 a.m. GMT-06:00	2015-11-09	2015-11-09 02:40:09 UTC	Almaty	8233	carlos2	2015-11-09 14:41:57 UTC	2020-04-21 02:35:11 UTC	research	CC-BY-NC	http://conabio.inaturalist.org/observations/2364376	https://static.inaturalist.org/photos/2631056/medium.jpg?1544719693	NA	NA	NA	5	0	false	2	Bosque de Tlalpan, MX-DF, MX	19.291	-99.1929	29	NA	NA	false	NA	NA	Mexico	lion's ear	Leonotis nepetifolia	Bola africana del rey	Plantae	141634	Sandra_Morales	S	N	S	S	S
2369696	2015-11-10	2015-11-10	NA	Mexico City	61280	lauraelviauribelara	2015-11-11 03:32:59 UTC	2018-11-30 11:34:53 UTC	research	CC-BY-NC	http://conabio.inaturalist.org/observations/2369696	https://static.inaturalist.org/photos/2638632/medium.JPG?1447212797	NA	NA	Periferia Presa Constitución 1917. San Juan del Río, Querétaro._x000D__x000D_ Laura Uribe, Grupo Vasconcelos.	3	0	FALSE	NA	San Juan del Río, Querétaro.	20.408	-100.091	NA	NA	NA	FALSE	NA	NA	Mexico	lion's ear	Leonotis nepetifolia	Bola africana del rey	Plantae	141634	Andrea_Garcia	N	S	S	N	S
2369696	2015-11-10	2015-11-10	NA	Mexico City	61280	lauraelviauribelara	2015-11-11 03:32:59 UTC	2018-11-30 11:34:53 UTC	research	CC-BY-NC	http://conabio.inaturalist.org/observations/2369696	https://static.inaturalist.org/photos/2638632/medium.JPG?1447212797	NA	NA	Periferia Presa Constitución 1917. San Juan del Río, Querétaro._x000D__x000D_ Laura Uribe, Grupo Vasconcelos.	3	0	FALSE	NA	San Juan del Río, Querétaro.	20.408	-100.091	NA	NA	NA	FALSE	NA	NA	Mexico	lion's ear	Leonotis nepetifolia	Bola africana del rey	Plantae	141634	Lizet_Castillo	N	S	S	N	S
2369696	2015-11-10	2015-11-10	NA	Mexico City	61280	lauraelviauribelara	2015-11-11 03:32:59 UTC	2018-11-30 11:34:53 UTC	research	CC-BY-NC	http://conabio.inaturalist.org/observations/2369696	https://static.inaturalist.org/photos/2638632/medium.JPG?1447212797	NA	NA	Periferia Presa ConstituciÃ³n 1917. San Juan del RÃ­o, QuerÃ©taro._x000D__x000D_ Laura Uribe, Grupo Vasconcelos.	3	0	false	NA	San Juan del RÃ­o, QuerÃ©taro.	20.408	-100.091	NA	NA	NA	false	NA	NA	Mexico	lion's ear	Leonotis nepetifolia	Bola africana del rey	Plantae	141634	Sandra_Morales	N	S	S	N	S
7386439	2015/11/13 8:36 AM UTC	2015-11-13	NA	UTC	561944	copallimalinalco	2017-08-07 01:41:20 UTC	2019-05-02 17:07:23 UTC	research	NA	https://www.inaturalist.org/observations/7386439	https://static.inaturalist.org/photos/9586523/medium.jpeg?1502070038	NA	NA	NA	4	0	FALSE	NA	Malinalco, Malinalco, Edomex, MX	18.9033	-99.5131	1009	NA	NA	FALSE	NA	NA	Mexico	lion's ear	Leonotis nepetifolia	Bola africana del rey	Plantae	141634	CarlosZaid	N	N	S	N	N
7386439	2015/11/13 8:36 AM UTC	2015-11-13	NA	UTC	561944	copallimalinalco	2017-08-07 01:41:20 UTC	2019-05-02 17:07:23 UTC	research	NA	https://www.inaturalist.org/observations/7386439	https://static.inaturalist.org/photos/9586523/medium.jpeg?1502070038	NA	NA	NA	4	0	FALSE	NA	Malinalco, Malinalco, Edomex, MX	18.9033	-99.5131	1009	NA	NA	FALSE	NA	NA	Mexico	lion's ear	Leonotis nepetifolia	Bola africana del rey	Plantae	141634	Diana_Filorio	N	S	S	N	N
7386439	2015/11/13 8:36 AM UTC	2015-11-13	NA	UTC	561944	copallimalinalco	2017-08-07 01:41:20 UTC	2019-05-02 17:07:23 UTC	research	NA	https://www.inaturalist.org/observations/7386439	https://static.inaturalist.org/photos/9586523/medium.jpeg?1502070038	NA	NA	NA	4	0	FALSE	NA	Malinalco, Malinalco, Edomex, MX	18.9033	-99.5131	1009	NA	NA	FALSE	NA	NA	Mexico	lion's ear	Leonotis nepetifolia	Bola africana del rey	Plantae	141634	Luis_Luna	N	S	S	N	S
2395659	2015-11-14	2015-11-14	NA	Mexico City	138929	betosoto	2015-11-18 05:55:00 UTC	2018-11-30 11:34:50 UTC	research	CC-BY-NC	http://conabio.inaturalist.org/observations/2395659	https://static.inaturalist.org/photos/2669488/medium.jpg?1447826125	NA	NA	NA	5	0	FALSE	NA	Instituto Tecnológico de San Juan del Río Av. Tecnológico #2, 76800 San Juan del Río, QRO, México	20.3736	-99.9824	NA	NA	NA	FALSE	NA	NA	Mexico	lion's ear	Leonotis nepetifolia	Bola africana del rey	Plantae	141634	Andrea_Garcia	N	N	S	S	S
2395659	2015-11-14	2015-11-14	NA	Mexico City	138929	betosoto	2015-11-18 05:55:00 UTC	2018-11-30 11:34:50 UTC	research	CC-BY-NC	http://conabio.inaturalist.org/observations/2395659	https://static.inaturalist.org/photos/2669488/medium.jpg?1447826125	NA	NA	NA	5	0	FALSE	NA	Instituto Tecnológico de San Juan del Río Av. Tecnológico #2, 76800 San Juan del Río, QRO, México	20.3736	-99.9824	NA	NA	NA	FALSE	NA	NA	Mexico	lion's ear	Leonotis nepetifolia	Bola africana del rey	Plantae	141634	Lizet_Castillo	N	N	S	S	S
2395659	2015-11-14	2015-11-14	NA	Mexico City	138929	betosoto	2015-11-18 05:55:00 UTC	2018-11-30 11:34:50 UTC	research	CC-BY-NC	http://conabio.inaturalist.org/observations/2395659	https://static.inaturalist.org/photos/2669488/medium.jpg?1447826125	NA	NA	NA	5	0	false	NA	Instituto TecnolÃ³gico de San Juan del RÃ­o Av. TecnolÃ³gico #2, 76800 San Juan del RÃ­o, QRO, MÃ©xico	20.3736	-99.9824	NA	NA	NA	false	NA	NA	Mexico	lion's ear	Leonotis nepetifolia	Bola africana del rey	Plantae	141634	Sandra_Morales	N	N	S	S	S
2380433	Sat Nov 14 2015 11:39:11 GMT-0600 (CST)	2015-11-14	2015-11-14 17:39:11 UTC	Central Time (US & Canada)	153292	andycajiga	2015-11-14 19:08:23 UTC	2018-12-12 16:08:52 UTC	research	NA	http://conabio.inaturalist.org/observations/2380433	https://static.inaturalist.org/photos/2652275/medium.jpg?1447528112	NA	NA	Enserio...¿esto qué es?	5	0	FALSE	3	Naucalpan de Juárez, MX-MX, MX	19.4843	-99.2597	5	NA	NA	FALSE	NA	NA	Mexico	bola del rey	Leonotis nepetifolia	Bola africana del rey	Plantae	141634	Andrea_Garcia	N	N	S	S	N
2380433	Sat Nov 14 2015 11:39:11 GMT-0600 (CST)	2015-11-14	2015-11-14 17:39:11 UTC	Central Time (US & Canada)	153292	andycajiga	2015-11-14 19:08:23 UTC	2018-12-12 16:08:52 UTC	research	NA	http://conabio.inaturalist.org/observations/2380433	https://static.inaturalist.org/photos/2652275/medium.jpg?1447528112	NA	NA	Enserio...¿esto qué es?	5	0	FALSE	3	Naucalpan de Juárez, MX-MX, MX	19.4843	-99.2597	5	NA	NA	FALSE	NA	NA	Mexico	bola del rey	Leonotis nepetifolia	Bola africana del rey	Plantae	141634	Lizet_Castillo	N	N	S	S	N
2380433	Sat Nov 14 2015 11:39:11 GMT-0600 (CST)	2015-11-14	2015-11-14 17:39:11 UTC	Central Time (US & Canada)	153292	andycajiga	2015-11-14 19:08:23 UTC	2018-12-12 16:08:52 UTC	research	NA	http://conabio.inaturalist.org/observations/2380433	https://static.inaturalist.org/photos/2652275/medium.jpg?1447528112	NA	NA	Enserio...Â¿esto quÃ© es?	5	0	false	3	Naucalpan de JuÃ¡rez, MX-MX, MX	19.4843	-99.2597	5	NA	NA	false	NA	NA	Mexico	bola del rey	Leonotis nepetifolia	Bola africana del rey	Plantae	141634	Sandra_Morales	N	N	N	S	N
2402917	Fri Nov 20 2015 09:59:48 GMT-0600 (CST)	2015-11-20	2015-11-20 15:59:48 UTC	Central Time (US & Canada)	14567	jordan	2015-11-20 22:38:49 UTC	2018-11-30 11:34:49 UTC	research	CC-BY-NC	http://www.inaturalist.org/observations/2402917	https://static.inaturalist.org/photos/2679893/medium.jpg?1448059192	NA	NA	NA	5	0	FALSE	3	National Autonomous University of Mexico, Mexico City, DF, MX	19.3106	-99.1931	5	NA	NA	FALSE	NA	NA	Mexico	lion's ear	Leonotis nepetifolia	Bola africana del rey	Plantae	141634	Andrea_Garcia	N	S	S	S	N
2402917	Fri Nov 20 2015 09:59:48 GMT-0600 (CST)	2015-11-20	2015-11-20 15:59:48 UTC	Central Time (US & Canada)	14567	jordan	2015-11-20 22:38:49 UTC	2018-11-30 11:34:49 UTC	research	CC-BY-NC	http://www.inaturalist.org/observations/2402917	https://static.inaturalist.org/photos/2679893/medium.jpg?1448059192	NA	NA	NA	5	0	FALSE	3	National Autonomous University of Mexico, Mexico City, DF, MX	19.3106	-99.1931	5	NA	NA	FALSE	NA	NA	Mexico	lion's ear	Leonotis nepetifolia	Bola africana del rey	Plantae	141634	Lizet_Castillo	N	S	S	S	N
2402917	Fri Nov 20 2015 09:59:48 GMT-0600 (CST)	2015-11-20	2015-11-20 15:59:48 UTC	Central Time (US & Canada)	14567	jordan	2015-11-20 22:38:49 UTC	2018-11-30 11:34:49 UTC	research	CC-BY-NC	http://www.inaturalist.org/observations/2402917	https://static.inaturalist.org/photos/2679893/medium.jpg?1448059192	NA	NA	NA	5	0	false	3	National Autonomous University of Mexico, Mexico City, DF, MX	19.3106	-99.1931	5	NA	NA	false	NA	NA	Mexico	lion's ear	Leonotis nepetifolia	Bola africana del rey	Plantae	141634	Sandra_Morales	N	S	S	S	N
2422253	Fri Nov 20 2015 10:55:40 GMT-0600 (CST)	2015-11-20	2015-11-20 16:55:40 UTC	Central Time (US & Canada)	14567	jordan	2015-11-24 23:46:13 UTC	2018-11-30 11:34:47 UTC	research	CC-BY-NC	http://www.inaturalist.org/observations/2422253	https://static.inaturalist.org/photos/2697499/medium.jpg?1448408872	NA	NA	NA	3	0	FALSE	3	National Autonomous University of Mexico, Mexico City, DF, MX	19.3102	-99.1873	5	NA	NA	FALSE	NA	NA	Mexico	lion's ear	Leonotis nepetifolia	Bola africana del rey	Plantae	141634	Andrea_Garcia	N	S	S	S	S
2422253	Fri Nov 20 2015 10:55:40 GMT-0600 (CST)	2015-11-20	2015-11-20 16:55:40 UTC	Central Time (US & Canada)	14567	jordan	2015-11-24 23:46:13 UTC	2018-11-30 11:34:47 UTC	research	CC-BY-NC	http://www.inaturalist.org/observations/2422253	https://static.inaturalist.org/photos/2697499/medium.jpg?1448408872	NA	NA	NA	3	0	FALSE	3	National Autonomous University of Mexico, Mexico City, DF, MX	19.3102	-99.1873	5	NA	NA	FALSE	NA	NA	Mexico	lion's ear	Leonotis nepetifolia	Bola africana del rey	Plantae	141634	Lizet_Castillo	N	S	S	S	S
2422253	Fri Nov 20 2015 10:55:40 GMT-0600 (CST)	2015-11-20	2015-11-20 16:55:40 UTC	Central Time (US & Canada)	14567	jordan	2015-11-24 23:46:13 UTC	2018-11-30 11:34:47 UTC	research	CC-BY-NC	http://www.inaturalist.org/observations/2422253	https://static.inaturalist.org/photos/2697499/medium.jpg?1448408872	NA	NA	NA	3	0	false	3	National Autonomous University of Mexico, Mexico City, DF, MX	19.3102	-99.1873	5	NA	NA	false	NA	NA	Mexico	lion's ear	Leonotis nepetifolia	Bola africana del rey	Plantae	141634	Sandra_Morales	N	S	S	S	N
2422308	Fri Nov 20 2015 10:58:23 GMT-0600 (CST)	2015-11-20	2015-11-20 16:58:23 UTC	Central Time (US & Canada)	14567	jordan	2015-11-25 00:07:42 UTC	2018-11-30 17:21:43 UTC	research	CC-BY-NC	http://www.inaturalist.org/observations/2422308	https://static.inaturalist.org/photos/2697564/medium.jpg?1448410166	NA	NA	NA	2	0	FALSE	3	National Autonomous University of Mexico, Mexico City, DF, MX	19.3102	-99.1872	5	NA	NA	FALSE	NA	NA	Mexico	lion's ear	Leonotis nepetifolia	Bola africana del rey	Plantae	141634	Andrea_Garcia	N	N	S	S	S
2422308	Fri Nov 20 2015 10:58:23 GMT-0600 (CST)	2015-11-20	2015-11-20 16:58:23 UTC	Central Time (US & Canada)	14567	jordan	2015-11-25 00:07:42 UTC	2018-11-30 17:21:43 UTC	research	CC-BY-NC	http://www.inaturalist.org/observations/2422308	https://static.inaturalist.org/photos/2697564/medium.jpg?1448410166	NA	NA	NA	2	0	FALSE	3	National Autonomous University of Mexico, Mexico City, DF, MX	19.3102	-99.1872	5	NA	NA	FALSE	NA	NA	Mexico	lion's ear	Leonotis nepetifolia	Bola africana del rey	Plantae	141634	Lizet_Castillo	N	N	N	S	N
2422308	Fri Nov 20 2015 10:58:23 GMT-0600 (CST)	2015-11-20	2015-11-20 16:58:23 UTC	Central Time (US & Canada)	14567	jordan	2015-11-25 00:07:42 UTC	2018-11-30 17:21:43 UTC	research	CC-BY-NC	http://www.inaturalist.org/observations/2422308	https://static.inaturalist.org/photos/2697564/medium.jpg?1448410166	NA	NA	NA	2	0	false	3	National Autonomous University of Mexico, Mexico City, DF, MX	19.3102	-99.1872	5	NA	NA	false	NA	NA	Mexico	lion's ear	Leonotis nepetifolia	Bola africana del rey	Plantae	141634	Sandra_Morales	N	N	N	S	N
2422317	Fri Nov 20 2015 11:02:37 GMT-0600 (CST)	2015-11-20	2015-11-20 17:02:37 UTC	Central Time (US & Canada)	14567	jordan	2015-11-25 00:11:52 UTC	2018-11-30 17:21:38 UTC	research	CC-BY-NC	http://www.inaturalist.org/observations/2422317	https://static.inaturalist.org/photos/2697575/medium.jpg?1448410414	NA	NA	NA	3	0	FALSE	3	National Autonomous University of Mexico, Mexico City, DF, MX	19.3108	-99.1872	5	NA	NA	FALSE	NA	NA	Mexico	lion's ear	Leonotis nepetifolia	Bola africana del rey	Plantae	141634	Andrea_Garcia	N	S	S	N	N
2422317	Fri Nov 20 2015 11:02:37 GMT-0600 (CST)	2015-11-20	2015-11-20 17:02:37 UTC	Central Time (US & Canada)	14567	jordan	2015-11-25 00:11:52 UTC	2018-11-30 17:21:38 UTC	research	CC-BY-NC	http://www.inaturalist.org/observations/2422317	https://static.inaturalist.org/photos/2697575/medium.jpg?1448410414	NA	NA	NA	3	0	FALSE	3	National Autonomous University of Mexico, Mexico City, DF, MX	19.3108	-99.1872	5	NA	NA	FALSE	NA	NA	Mexico	lion's ear	Leonotis nepetifolia	Bola africana del rey	Plantae	141634	Lizet_Castillo	N	S	S	N	N
2422317	Fri Nov 20 2015 11:02:37 GMT-0600 (CST)	2015-11-20	2015-11-20 17:02:37 UTC	Central Time (US & Canada)	14567	jordan	2015-11-25 00:11:52 UTC	2018-11-30 17:21:38 UTC	research	CC-BY-NC	http://www.inaturalist.org/observations/2422317	https://static.inaturalist.org/photos/2697575/medium.jpg?1448410414	NA	NA	NA	3	0	false	3	National Autonomous University of Mexico, Mexico City, DF, MX	19.3108	-99.1872	5	NA	NA	false	NA	NA	Mexico	lion's ear	Leonotis nepetifolia	Bola africana del rey	Plantae	141634	Sandra_Morales	N	S	S	N	N
2422323	Fri Nov 20 2015 11:14:24 GMT-0600 (CST)	2015-11-20	2015-11-20 17:14:24 UTC	Central Time (US & Canada)	14567	jordan	2015-11-25 00:14:32 UTC	2018-11-30 17:21:39 UTC	research	CC-BY-NC	http://www.inaturalist.org/observations/2422323	https://static.inaturalist.org/photos/2697582/medium.jpg?1448410558	NA	NA	NA	6	0	FALSE	3	National Autonomous University of Mexico, Mexico City, DF, MX	19.3111	-99.1873	5	NA	NA	FALSE	NA	NA	Mexico	lion's ear	Leonotis nepetifolia	Bola africana del rey	Plantae	141634	Andrea_Garcia	N	S	S	S	N
2422323	Fri Nov 20 2015 11:14:24 GMT-0600 (CST)	2015-11-20	2015-11-20 17:14:24 UTC	Central Time (US & Canada)	14567	jordan	2015-11-25 00:14:32 UTC	2018-11-30 17:21:39 UTC	research	CC-BY-NC	http://www.inaturalist.org/observations/2422323	https://static.inaturalist.org/photos/2697582/medium.jpg?1448410558	NA	NA	NA	6	0	FALSE	3	National Autonomous University of Mexico, Mexico City, DF, MX	19.3111	-99.1873	5	NA	NA	FALSE	NA	NA	Mexico	lion's ear	Leonotis nepetifolia	Bola africana del rey	Plantae	141634	Lizet_Castillo	N	S	S	S	N
2422323	Fri Nov 20 2015 11:14:24 GMT-0600 (CST)	2015-11-20	2015-11-20 17:14:24 UTC	Central Time (US & Canada)	14567	jordan	2015-11-25 00:14:32 UTC	2018-11-30 17:21:39 UTC	research	CC-BY-NC	http://www.inaturalist.org/observations/2422323	https://static.inaturalist.org/photos/2697582/medium.jpg?1448410558	NA	NA	NA	6	0	false	3	National Autonomous University of Mexico, Mexico City, DF, MX	19.3111	-99.1873	5	NA	NA	false	NA	NA	Mexico	lion's ear	Leonotis nepetifolia	Bola africana del rey	Plantae	141634	Sandra_Morales	N	N	S	S	N
2422330	Fri Nov 20 2015 11:15:39 GMT-0600 (CST)	2015-11-20	2015-11-20 17:15:39 UTC	Central Time (US & Canada)	14567	jordan	2015-11-25 00:16:36 UTC	2018-11-30 17:20:47 UTC	research	CC-BY-NC	http://www.inaturalist.org/observations/2422330	https://static.inaturalist.org/photos/2697591/medium.jpg?1448410683	NA	NA	NA	6	0	FALSE	3	National Autonomous University of Mexico, Mexico City, DF, MX	19.3111	-99.1872	5	NA	NA	FALSE	NA	NA	Mexico	lion's ear	Leonotis nepetifolia	Bola africana del rey	Plantae	141634	Andrea_Garcia	N	S	S	N	N
2422330	Fri Nov 20 2015 11:15:39 GMT-0600 (CST)	2015-11-20	2015-11-20 17:15:39 UTC	Central Time (US & Canada)	14567	jordan	2015-11-25 00:16:36 UTC	2018-11-30 17:20:47 UTC	research	CC-BY-NC	http://www.inaturalist.org/observations/2422330	https://static.inaturalist.org/photos/2697591/medium.jpg?1448410683	NA	NA	NA	6	0	FALSE	3	National Autonomous University of Mexico, Mexico City, DF, MX	19.3111	-99.1872	5	NA	NA	FALSE	NA	NA	Mexico	lion's ear	Leonotis nepetifolia	Bola africana del rey	Plantae	141634	Lizet_Castillo	N	S	S	N	S
2422330	Fri Nov 20 2015 11:15:39 GMT-0600 (CST)	2015-11-20	2015-11-20 17:15:39 UTC	Central Time (US & Canada)	14567	jordan	2015-11-25 00:16:36 UTC	2018-11-30 17:20:47 UTC	research	CC-BY-NC	http://www.inaturalist.org/observations/2422330	https://static.inaturalist.org/photos/2697591/medium.jpg?1448410683	NA	NA	NA	6	0	false	3	National Autonomous University of Mexico, Mexico City, DF, MX	19.3111	-99.1872	5	NA	NA	false	NA	NA	Mexico	lion's ear	Leonotis nepetifolia	Bola africana del rey	Plantae	141634	Sandra_Morales	N	S	S	N	N
2422332	Fri Nov 20 2015 11:18:42 GMT-0600 (CST)	2015-11-20	2015-11-20 17:18:42 UTC	Central Time (US & Canada)	14567	jordan	2015-11-25 00:17:40 UTC	2018-11-30 17:20:46 UTC	research	CC-BY-NC	http://www.inaturalist.org/observations/2422332	https://static.inaturalist.org/photos/2697593/medium.jpg?1448410784	NA	NA	NA	5	0	FALSE	3	National Autonomous University of Mexico, Mexico City, DF, MX	19.3111	-99.1873	5	NA	NA	FALSE	NA	NA	Mexico	lion's ear	Leonotis nepetifolia	Bola africana del rey	Plantae	141634	Andrea_Garcia	N	S	S	S	S
2422332	Fri Nov 20 2015 11:18:42 GMT-0600 (CST)	2015-11-20	2015-11-20 17:18:42 UTC	Central Time (US & Canada)	14567	jordan	2015-11-25 00:17:40 UTC	2018-11-30 17:20:46 UTC	research	CC-BY-NC	http://www.inaturalist.org/observations/2422332	https://static.inaturalist.org/photos/2697593/medium.jpg?1448410784	NA	NA	NA	5	0	FALSE	3	National Autonomous University of Mexico, Mexico City, DF, MX	19.3111	-99.1873	5	NA	NA	FALSE	NA	NA	Mexico	lion's ear	Leonotis nepetifolia	Bola africana del rey	Plantae	141634	Lizet_Castillo	N	S	S	S	S
2422332	Fri Nov 20 2015 11:18:42 GMT-0600 (CST)	2015-11-20	2015-11-20 17:18:42 UTC	Central Time (US & Canada)	14567	jordan	2015-11-25 00:17:40 UTC	2018-11-30 17:20:46 UTC	research	CC-BY-NC	http://www.inaturalist.org/observations/2422332	https://static.inaturalist.org/photos/2697593/medium.jpg?1448410784	NA	NA	NA	5	0	false	3	National Autonomous University of Mexico, Mexico City, DF, MX	19.3111	-99.1873	5	NA	NA	false	NA	NA	Mexico	lion's ear	Leonotis nepetifolia	Bola africana del rey	Plantae	141634	Sandra_Morales	N	S	S	S	N
2422205	2015-11-23	2015-11-23	NA	Mexico City	42111	belemqueuedelapin	2015-11-24 23:34:32 UTC	2018-11-30 11:34:48 UTC	research	CC-BY-NC	http://conabio.inaturalist.org/observations/2422205	https://static.inaturalist.org/photos/2697427/medium.jpg?1448408075	NA	NA	NA	4	0	FALSE	NA	Cadereyta, Qro.	20.6969	-99.8111	62	NA	NA	FALSE	NA	NA	Mexico	lion's ear	Leonotis nepetifolia	Bola africana del rey	Plantae	141634	Andrea_Garcia	N	S	S	S	S
2422205	2015-11-23	2015-11-23	NA	Mexico City	42111	belemqueuedelapin	2015-11-24 23:34:32 UTC	2018-11-30 11:34:48 UTC	research	CC-BY-NC	http://conabio.inaturalist.org/observations/2422205	https://static.inaturalist.org/photos/2697427/medium.jpg?1448408075	NA	NA	NA	4	0	FALSE	NA	Cadereyta, Qro.	20.6969	-99.8111	62	NA	NA	FALSE	NA	NA	Mexico	lion's ear	Leonotis nepetifolia	Bola africana del rey	Plantae	141634	Lizet_Castillo	N	S	S	S	N
2422205	2015-11-23	2015-11-23	NA	Mexico City	42111	belemqueuedelapin	2015-11-24 23:34:32 UTC	2018-11-30 11:34:48 UTC	research	CC-BY-NC	http://conabio.inaturalist.org/observations/2422205	https://static.inaturalist.org/photos/2697427/medium.jpg?1448408075	NA	NA	NA	4	0	false	NA	Cadereyta, Qro.	20.6969	-99.8111	62	NA	NA	false	NA	NA	Mexico	lion's ear	Leonotis nepetifolia	Bola africana del rey	Plantae	141634	Sandra_Morales	N	S	S	N	S
2457430	2015-11-29	2015-11-29	NA	Mexico City	40730	poncho	2015-12-07 03:05:26 UTC	2018-11-30 17:20:43 UTC	research	CC-BY-NC	http://conabio.inaturalist.org/observations/2457430	https://static.inaturalist.org/photos/2748563/medium.JPG?1449457598	NA	flor, anaranjado, Tlalpan	NA	4	0	FALSE	NA	Bosque de Tlalpan	19.2905	-99.1997	73	NA	NA	FALSE	NA	NA	Mexico	lion's ear	Leonotis nepetifolia	Bola africana del rey	Plantae	141634	Andrea_Garcia	N	S	S	N	S
2457430	2015-11-29	2015-11-29	NA	Mexico City	40730	poncho	2015-12-07 03:05:26 UTC	2018-11-30 17:20:43 UTC	research	CC-BY-NC	http://conabio.inaturalist.org/observations/2457430	https://static.inaturalist.org/photos/2748563/medium.JPG?1449457598	NA	flor, anaranjado, Tlalpan	NA	4	0	FALSE	NA	Bosque de Tlalpan	19.2905	-99.1997	73	NA	NA	FALSE	NA	NA	Mexico	lion's ear	Leonotis nepetifolia	Bola africana del rey	Plantae	141634	Lizet_Castillo	N	S	N	N	N
2457430	2015-11-29	2015-11-29	NA	Mexico City	40730	poncho	2015-12-07 03:05:26 UTC	2018-11-30 17:20:43 UTC	research	CC-BY-NC	http://conabio.inaturalist.org/observations/2457430	https://static.inaturalist.org/photos/2748563/medium.JPG?1449457598	NA	flor, anaranjado, Tlalpan	NA	4	0	false	NA	Bosque de Tlalpan	19.2905	-99.1997	73	NA	NA	false	NA	NA	Mexico	lion's ear	Leonotis nepetifolia	Bola africana del rey	Plantae	141634	Sandra_Morales	N	S	N	N	N
2556677	2016-01-02	2016-01-02	2016-01-02 15:04:39 UTC	Guadalajara	86947	poncetejedai_tutor	2016-01-04 21:32:49 UTC	2018-11-30 17:17:03 UTC	research	CC-BY-NC	http://conabio.inaturalist.org/observations/2556677	https://static.inaturalist.org/photos/2846368/medium.JPG?1451943189	NA	NA	NA	3	0	FALSE	NA	huiscuilco	21.1314	-102.987	NA	NA	NA	FALSE	NA	manual	Mexico	lion's ear	Leonotis nepetifolia	Bola africana del rey	Plantae	141634	Andrea_Garcia	N	S	S	N	S
2556677	2016-01-02	2016-01-02	2016-01-02 15:04:39 UTC	Guadalajara	86947	poncetejedai_tutor	2016-01-04 21:32:49 UTC	2018-11-30 17:17:03 UTC	research	CC-BY-NC	http://conabio.inaturalist.org/observations/2556677	https://static.inaturalist.org/photos/2846368/medium.JPG?1451943189	NA	NA	NA	3	0	false	NA	huiscuilco	21.1314	-102.987	NA	NA	NA	false	NA	manual	Mexico	lion's ear	Leonotis nepetifolia	Bola africana del rey	Plantae	141634	Sandra_Morales	N	S	S	N	N
2556677	2016-01-02	2016-01-02	2016-01-02 15:04:39 UTC	Guadalajara	86947	poncetejedai_tutor	2016-01-04 21:32:49 UTC	2018-11-30 17:17:03 UTC	research	CC-BY-NC	http://conabio.inaturalist.org/observations/2556677	https://static.inaturalist.org/photos/2846368/medium.JPG?1451943189	NA	NA	NA	3	0	FALSE	NA	huiscuilco	21.1314	-102.987	NA	NA	NA	FALSE	NA	manual	Mexico	lion's ear	Leonotis nepetifolia	Bola africana del rey	Plantae	141634	Lizet_Castillo	N	S	S	N	S
2556691	2016-01-02	2016-01-02	2016-01-02 15:16:41 UTC	Guadalajara	86947	poncetejedai_tutor	2016-01-04 21:31:36 UTC	2019-05-02 17:11:34 UTC	research	CC-BY-NC	http://conabio.inaturalist.org/observations/2556691	https://static.inaturalist.org/photos/2846382/medium.JPG?1451943175	NA	NA	NA	2	0	FALSE	NA	huiscuilco	21.1314	-102.987	NA	NA	NA	FALSE	NA	manual	Mexico	lion's ear	Leonotis nepetifolia	Bola africana del rey	Plantae	141634	Andrea_Garcia	S	S	S	S	S
2556691	2016-01-02	2016-01-02	2016-01-02 15:16:41 UTC	Guadalajara	86947	poncetejedai_tutor	2016-01-04 21:31:36 UTC	2019-05-02 17:11:34 UTC	research	CC-BY-NC	http://conabio.inaturalist.org/observations/2556691	https://static.inaturalist.org/photos/2846382/medium.JPG?1451943175	NA	NA	NA	2	0	false	NA	huiscuilco	21.1314	-102.987	NA	NA	NA	false	NA	manual	Mexico	lion's ear	Leonotis nepetifolia	Bola africana del rey	Plantae	141634	Sandra_Morales	S	NS	S	N	NS
2556691	2016-01-02	2016-01-02	2016-01-02 15:16:41 UTC	Guadalajara	86947	poncetejedai_tutor	2016-01-04 21:31:36 UTC	2019-05-02 17:11:34 UTC	research	CC-BY-NC	http://conabio.inaturalist.org/observations/2556691	https://static.inaturalist.org/photos/2846382/medium.JPG?1451943175	NA	NA	NA	2	0	FALSE	NA	huiscuilco	21.1314	-102.987	NA	NA	NA	FALSE	NA	manual	Mexico	lion's ear	Leonotis nepetifolia	Bola africana del rey	Plantae	141634	Lizet_Castillo	S	NS	S	NS	NS
2615378	2016-01-13	2016-01-13	2016-01-13 14:37:50 UTC	Central Time (US & Canada)	27355	gonzalezii	2016-01-25 07:34:01 UTC	2018-11-30 17:17:25 UTC	research	NA	http://conabio.inaturalist.org/observations/2615378	https://static.inaturalist.org/photos/2925496/medium.JPG?1453707252	NA	NA	NA	4	0	FALSE	NA	San Diego de la Unión, Guanajuato, México	21.5648	-100.752	NA	NA	NA	FALSE	NA	NA	Mexico	lion's ear	Leonotis nepetifolia	Bola africana del rey	Plantae	141634	Andrea_Garcia	S	N	S	S	N
2615378	2016-01-13	2016-01-13	2016-01-13 14:37:50 UTC	Central Time (US & Canada)	27355	gonzalezii	2016-01-25 07:34:01 UTC	2018-11-30 17:17:25 UTC	research	NA	http://conabio.inaturalist.org/observations/2615378	https://static.inaturalist.org/photos/2925496/medium.JPG?1453707252	NA	NA	NA	4	0	false	NA	San Diego de la UniÃ³n, Guanajuato, MÃ©xico	21.5648	-100.752	NA	NA	NA	false	NA	NA	Mexico	lion's ear	Leonotis nepetifolia	Bola africana del rey	Plantae	141634	Sandra_Morales	S	N	S	S	N
2615378	2016-01-13	2016-01-13	2016-01-13 14:37:50 UTC	Central Time (US & Canada)	27355	gonzalezii	2016-01-25 07:34:01 UTC	2018-11-30 17:17:25 UTC	research	NA	http://conabio.inaturalist.org/observations/2615378	https://static.inaturalist.org/photos/2925496/medium.JPG?1453707252	NA	NA	NA	4	0	FALSE	NA	San Diego de la Unión, Guanajuato, México	21.5648	-100.752	NA	NA	NA	FALSE	NA	NA	Mexico	lion's ear	Leonotis nepetifolia	Bola africana del rey	Plantae	141634	Lizet_Castillo	S	NS	S	S	NS
2615380	2016-01-13	2016-01-13	2016-01-13 15:57:24 UTC	Central Time (US & Canada)	27355	gonzalezii	2016-01-25 07:33:55 UTC	2018-11-30 17:17:24 UTC	research	NA	http://conabio.inaturalist.org/observations/2615380	https://static.inaturalist.org/photos/2925498/medium.JPG?1453707241	NA	NA	NA	4	0	FALSE	NA	Querétaro, Querétaro, México	20.8473	-100.477	NA	NA	NA	FALSE	NA	NA	Mexico	lion's ear	Leonotis nepetifolia	Bola africana del rey	Plantae	141634	Andrea_Garcia	N	S	S	S	S
2615380	2016-01-13	2016-01-13	2016-01-13 15:57:24 UTC	Central Time (US & Canada)	27355	gonzalezii	2016-01-25 07:33:55 UTC	2018-11-30 17:17:24 UTC	research	NA	http://conabio.inaturalist.org/observations/2615380	https://static.inaturalist.org/photos/2925498/medium.JPG?1453707241	NA	NA	NA	4	0	false	NA	QuerÃ©taro, QuerÃ©taro, MÃ©xico	20.8473	-100.477	NA	NA	NA	false	NA	NA	Mexico	lion's ear	Leonotis nepetifolia	Bola africana del rey	Plantae	141634	Sandra_Morales	N	S	S	S	N
2615380	2016-01-13	2016-01-13	2016-01-13 15:57:24 UTC	Central Time (US & Canada)	27355	gonzalezii	2016-01-25 07:33:55 UTC	2018-11-30 17:17:24 UTC	research	NA	http://conabio.inaturalist.org/observations/2615380	https://static.inaturalist.org/photos/2925498/medium.JPG?1453707241	NA	NA	NA	4	0	FALSE	NA	Querétaro, Querétaro, México	20.8473	-100.477	NA	NA	NA	FALSE	NA	NA	Mexico	lion's ear	Leonotis nepetifolia	Bola africana del rey	Plantae	141634	Lizet_Castillo	N	NS	S	S	S
2631551	2016-01-30	2016-01-30	NA	Mexico City	2365	artmur	2016-01-31 00:29:59 UTC	2018-11-30 17:16:51 UTC	research	CC-BY-NC-ND	http://www.inaturalist.org/observations/2631551	https://static.inaturalist.org/photos/2949054/medium.JPG?1454200208	NA	NA	NA	3	0	FALSE	NA	Guanajuato, gto.	21.007	-101.263	NA	NA	NA	FALSE	NA	NA	Mexico	lion's ear	Leonotis nepetifolia	Bola africana del rey	Plantae	141634	Andrea_Garcia	N	S	S	S	S
2631551	2016-01-30	2016-01-30	NA	Mexico City	2365	artmur	2016-01-31 00:29:59 UTC	2018-11-30 17:16:51 UTC	research	CC-BY-NC-ND	http://www.inaturalist.org/observations/2631551	https://static.inaturalist.org/photos/2949054/medium.JPG?1454200208	NA	NA	NA	3	0	FALSE	NA	Guanajuato, gto.	21.007	-101.263	NA	NA	NA	FALSE	NA	NA	Mexico	lion's ear	Leonotis nepetifolia	Bola africana del rey	Plantae	141634	Lizet_Castillo	N	S	S	N	S
2631551	2016-01-30	2016-01-30	NA	Mexico City	2365	artmur	2016-01-31 00:29:59 UTC	2018-11-30 17:16:51 UTC	research	CC-BY-NC-ND	http://www.inaturalist.org/observations/2631551	https://static.inaturalist.org/photos/2949054/medium.JPG?1454200208	NA	NA	NA	3	0	false	NA	Guanajuato, gto.	21.007	-101.263	NA	NA	NA	false	NA	NA	Mexico	lion's ear	Leonotis nepetifolia	Bola africana del rey	Plantae	141634	Sandra_Morales	S	S	S	N	N
2664676	2016-02-02	2016-02-02	NA	Mexico City	109203	quirino	2016-02-10 15:21:30 UTC	2020-03-03 13:45:37 UTC	research	NA	http://conabio.inaturalist.org/observations/2664676	https://static.inaturalist.org/photos/2995174/medium.JPG?1455117694	NA	NA	NA	3	0	FALSE	NA	Zacatecas, Zac.	22.7708	-102.561	1896	NA	NA	FALSE	NA	NA	Mexico	lion's ear	Leonotis nepetifolia	Bola africana del rey	Plantae	141634	Andrea_Garcia	N	S	S	N	S
2664676	2016-02-02	2016-02-02	NA	Mexico City	109203	quirino	2016-02-10 15:21:30 UTC	2020-03-03 13:45:37 UTC	research	NA	http://conabio.inaturalist.org/observations/2664676	https://static.inaturalist.org/photos/2995174/medium.JPG?1455117694	NA	NA	NA	3	0	FALSE	NA	Zacatecas, Zac.	22.7708	-102.561	1896	NA	NA	FALSE	NA	NA	Mexico	lion's ear	Leonotis nepetifolia	Bola africana del rey	Plantae	141634	Lizet_Castillo	N	S	S	N	S
2664676	2016-02-02	2016-02-02	NA	Mexico City	109203	quirino	2016-02-10 15:21:30 UTC	2020-03-03 13:45:37 UTC	research	NA	http://conabio.inaturalist.org/observations/2664676	https://static.inaturalist.org/photos/2995174/medium.JPG?1455117694	NA	NA	NA	3	0	false	NA	Zacatecas, Zac.	22.7708	-102.561	1896	NA	NA	false	NA	NA	Mexico	lion's ear	Leonotis nepetifolia	Bola africana del rey	Plantae	141634	Sandra_Morales	N	S	S	N	S
14968939	2016/02/20 6:53 AM CST	2016-02-20	2016-02-20 12:53:00 UTC	Central Time (US & Canada)	1028795	are-li	2018-07-30 22:44:41 UTC	2018-11-30 17:33:49 UTC	research	CC-BY-NC	https://www.inaturalist.org/observations/14968939	https://static.inaturalist.org/photos/22325346/medium.jpeg?1532990429	NA	NA	NA	3	0	FALSE	NA	Cajones, Mor., México	18.5747	-99.3462	556	NA	NA	FALSE	NA	NA	Mexico	lion's ear	Leonotis nepetifolia	Bola africana del rey	Plantae	141634	LuisFlores	N	N	N	S	S
14968939	2016/02/20 6:53 AM CST	2016-02-20	2016-02-20 12:53:00 UTC	Central Time (US & Canada)	1028795	are-li	2018-07-30 22:44:41 UTC	2018-11-30 17:33:49 UTC	research	CC-BY-NC	https://www.inaturalist.org/observations/14968939	https://static.inaturalist.org/photos/22325346/medium.jpeg?1532990429	NA	NA	NA	3	0	FALSE	NA	Cajones, Mor., México	18.5747	-99.3462	556	NA	NA	FALSE	NA	NA	Mexico	lion's ear	Leonotis nepetifolia	Bola africana del rey	Plantae	141634	Sofia_Probert	N	N	N	S	N
14968939	2016/02/20 6:53 AM CST	2016-02-20	2016-02-20 12:53:00 UTC	Central Time (US & Canada)	1028795	are-li	2018-07-30 22:44:41 UTC	2018-11-30 17:33:49 UTC	research	CC-BY-NC	https://www.inaturalist.org/observations/14968939	https://static.inaturalist.org/photos/22325346/medium.jpeg?1532990429	NA	NA	NA	3	0	FALSE	NA	Cajones, Mor., México	18.5747	-99.3462	556	NA	NA	FALSE	NA	NA	Mexico	lion's ear	Leonotis nepetifolia	Bola africana del rey	Plantae	141634	Vanessa_Palacios	S	S	S	S	S
2764267	2016-03-05	2016-03-05	NA	Mexico City	40730	poncho	2016-03-10 07:33:34 UTC	2018-11-30 17:16:50 UTC	research	CC-BY-NC	http://conabio.inaturalist.org/observations/2764267	https://static.inaturalist.org/photos/3128937/medium.JPG?1457595219	NA	flor, anaranjado, Tlalpan	NA	5	0	FALSE	NA	Bosque de Tlalpan	19.2926	-99.1883	389	NA	NA	FALSE	NA	NA	Mexico	lion's ear	Leonotis nepetifolia	Bola africana del rey	Plantae	141634	Andrea_Garcia	N	S	S	N	S
2764267	2016-03-05	2016-03-05	NA	Mexico City	40730	poncho	2016-03-10 07:33:34 UTC	2018-11-30 17:16:50 UTC	research	CC-BY-NC	http://conabio.inaturalist.org/observations/2764267	https://static.inaturalist.org/photos/3128937/medium.JPG?1457595219	NA	flor, anaranjado, Tlalpan	NA	5	0	FALSE	NA	Bosque de Tlalpan	19.2926	-99.1883	389	NA	NA	FALSE	NA	NA	Mexico	lion's ear	Leonotis nepetifolia	Bola africana del rey	Plantae	141634	Lizet_Castillo	N	S	S	N	N
2764267	2016-03-05	2016-03-05	NA	Mexico City	40730	poncho	2016-03-10 07:33:34 UTC	2018-11-30 17:16:50 UTC	research	CC-BY-NC	http://conabio.inaturalist.org/observations/2764267	https://static.inaturalist.org/photos/3128937/medium.JPG?1457595219	NA	flor, anaranjado, Tlalpan	NA	5	0	FALSE	NA	Bosque de Tlalpan	19.2926	-99.1883	389	NA	NA	FALSE	NA	NA	Mexico	lion's ear	Leonotis nepetifolia	Bola africana del rey	Plantae	141634	Vania_Camacho	N	S	S	N	S
4405955	2016-04-30	2016-04-30	2016-04-30 14:27:00 UTC	Bogota	355372	adrian06	2016-10-21 14:31:17 UTC	2018-11-30 17:19:24 UTC	research	CC-BY-NC	http://conabio.inaturalist.org/observations/4405955	https://static.inaturalist.org/photos/5292522/medium.jpg?1477060073	NA	NA	Es una planta de tallo largo, esa figura redonda que se puede observar, al parecer creo que es una flor marchita.	3	0	FALSE	NA	Zona Centro, 87760 Soto la Marina, Tamps., México	23.7678	-98.2064	61	NA	NA	FALSE	NA	NA	Mexico	lion's ear	Leonotis nepetifolia	Bola africana del rey	Plantae	141634	Andrea_Garcia	N	N	N	S	N
4405955	2016-04-30	2016-04-30	2016-04-30 14:27:00 UTC	Bogota	355372	adrian06	2016-10-21 14:31:17 UTC	2018-11-30 17:19:24 UTC	research	CC-BY-NC	http://conabio.inaturalist.org/observations/4405955	https://static.inaturalist.org/photos/5292522/medium.jpg?1477060073	NA	NA	Es una planta de tallo largo, esa figura redonda que se puede observar, al parecer creo que es una flor marchita.	3	0	FALSE	NA	Zona Centro, 87760 Soto la Marina, Tamps., México	23.7678	-98.2064	61	NA	NA	FALSE	NA	NA	Mexico	lion's ear	Leonotis nepetifolia	Bola africana del rey	Plantae	141634	Luz_Meza	NS	N	N	S	N
4405955	2016-04-30	2016-04-30	2016-04-30 14:27:00 UTC	Bogota	355372	adrian06	2016-10-21 14:31:17 UTC	2018-11-30 17:19:24 UTC	research	CC-BY-NC	http://conabio.inaturalist.org/observations/4405955	https://static.inaturalist.org/photos/5292522/medium.jpg?1477060073	NA	NA	Es una planta de tallo largo, esa figura redonda que se puede observar, al parecer creo que es una flor marchita.	3	0	FALSE	NA	Zona Centro, 87760 Soto la Marina, Tamps., México	23.7678	-98.2064	61	NA	NA	FALSE	NA	NA	Mexico	lion's ear	Leonotis nepetifolia	Bola africana del rey	Plantae	141634	Vania_Camacho	N	N	N	S	N
3288158	2016-05-07	2016-05-07	NA	Mexico City	40730	poncho	2016-05-24 05:59:03 UTC	2019-05-02 17:11:15 UTC	research	CC-BY-NC	http://conabio.inaturalist.org/observations/3288158	https://static.inaturalist.org/photos/3801345/medium.JPG?1464069547	NA	planta, flor, Cuicuilco	NA	2	0	FALSE	NA	Zona arqueológica Cuicuilco	19.3001	-99.1823	62	NA	NA	FALSE	NA	NA	Mexico	lion's ear	Leonotis nepetifolia	Bola africana del rey	Plantae	141634	Andrea_Garcia	N	N	N	S	N
3288158	2016-05-07	2016-05-07	NA	Mexico City	40730	poncho	2016-05-24 05:59:03 UTC	2019-05-02 17:11:15 UTC	research	CC-BY-NC	http://conabio.inaturalist.org/observations/3288158	https://static.inaturalist.org/photos/3801345/medium.JPG?1464069547	NA	planta, flor, Cuicuilco	NA	2	0	FALSE	NA	Zona arqueológica Cuicuilco	19.3001	-99.1823	62	NA	NA	FALSE	NA	NA	Mexico	lion's ear	Leonotis nepetifolia	Bola africana del rey	Plantae	141634	Lizet_Castillo	N	N	N	S	N
3288158	2016-05-07	2016-05-07	NA	Mexico City	40730	poncho	2016-05-24 05:59:03 UTC	2019-05-02 17:11:15 UTC	research	CC-BY-NC	http://conabio.inaturalist.org/observations/3288158	https://static.inaturalist.org/photos/3801345/medium.JPG?1464069547	NA	planta, flor, Cuicuilco	NA	2	0	FALSE	NA	Zona arqueológica Cuicuilco	19.3001	-99.1823	62	NA	NA	FALSE	NA	NA	Mexico	lion's ear	Leonotis nepetifolia	Bola africana del rey	Plantae	141634	Vania_Camacho	N	N	N	S	N
3199895	2016-05-17	2016-05-17	NA	Mexico City	61280	lauraelviauribelara	2016-05-17 21:36:24 UTC	2019-05-02 17:11:18 UTC	research	CC-BY-NC	http://conabio.inaturalist.org/observations/3199895	https://static.inaturalist.org/photos/3703132/medium.JPG?1463520990	NA	NA	Periferia Presa Constitución 1917_x000D__x000D_ San Juan del Río, Querétaro_x000D__x000D_ Laura Uribe, Grupo Vasconcelos	2	0	FALSE	NA	San Juan del Río, Querétaro	20.4073	-100.076	NA	NA	NA	FALSE	NA	NA	Mexico	lion's ear	Leonotis nepetifolia	Bola africana del rey	Plantae	141634	Andrea_Garcia	N	N	N	S	N
3199895	2016-05-17	2016-05-17	NA	Mexico City	61280	lauraelviauribelara	2016-05-17 21:36:24 UTC	2019-05-02 17:11:18 UTC	research	CC-BY-NC	http://conabio.inaturalist.org/observations/3199895	https://static.inaturalist.org/photos/3703132/medium.JPG?1463520990	NA	NA	Periferia Presa Constitución 1917_x000D__x000D_ San Juan del Río, Querétaro_x000D__x000D_ Laura Uribe, Grupo Vasconcelos	2	0	FALSE	NA	San Juan del Río, Querétaro	20.4073	-100.076	NA	NA	NA	FALSE	NA	NA	Mexico	lion's ear	Leonotis nepetifolia	Bola africana del rey	Plantae	141634	Lizet_Castillo	N	N	N	S	N
3199895	2016-05-17	2016-05-17	NA	Mexico City	61280	lauraelviauribelara	2016-05-17 21:36:24 UTC	2019-05-02 17:11:18 UTC	research	CC-BY-NC	http://conabio.inaturalist.org/observations/3199895	https://static.inaturalist.org/photos/3703132/medium.JPG?1463520990	NA	NA	Periferia Presa Constitución 1917_x000D__x000D_ San Juan del Río, Querétaro_x000D__x000D_ Laura Uribe, Grupo Vasconcelos	2	0	FALSE	NA	San Juan del Río, Querétaro	20.4073	-100.076	NA	NA	NA	FALSE	NA	NA	Mexico	lion's ear	Leonotis nepetifolia	Bola africana del rey	Plantae	141634	Vania_Camacho	N	N	N	S	N
3437905	2016-06-11	2016-06-11	NA	Hawaii	144680	zafo	2016-06-11 22:46:17 UTC	2018-11-30 11:33:02 UTC	research	CC-BY	http://conabio.inaturalist.org/observations/3437905	https://static.inaturalist.org/photos/3984244/medium.jpg?1465685179	NA	NA	NA	4	0	FALSE	NA	Coacalco de Berriozábal, MX-MX, MX	19.5962	-99.1119	500	NA	NA	FALSE	NA	NA	Mexico	lion's ear	Leonotis nepetifolia	Bola africana del rey	Plantae	141634	Andrea_Garcia	S	S	S	S	S
3437905	2016-06-11	2016-06-11	NA	Hawaii	144680	zafo	2016-06-11 22:46:17 UTC	2018-11-30 11:33:02 UTC	research	CC-BY	http://conabio.inaturalist.org/observations/3437905	https://static.inaturalist.org/photos/3984244/medium.jpg?1465685179	NA	NA	NA	4	0	FALSE	NA	Coacalco de Berriozábal, MX-MX, MX	19.5962	-99.1119	500	NA	NA	FALSE	NA	NA	Mexico	lion's ear	Leonotis nepetifolia	Bola africana del rey	Plantae	141634	Lizet_Castillo	N	S	S	N	N
3437905	2016-06-11	2016-06-11	NA	Hawaii	144680	zafo	2016-06-11 22:46:17 UTC	2018-11-30 11:33:02 UTC	research	CC-BY	http://conabio.inaturalist.org/observations/3437905	https://static.inaturalist.org/photos/3984244/medium.jpg?1465685179	NA	NA	NA	4	0	FALSE	NA	Coacalco de Berriozábal, MX-MX, MX	19.5962	-99.1119	500	NA	NA	FALSE	NA	NA	Mexico	lion's ear	Leonotis nepetifolia	Bola africana del rey	Plantae	141634	Vania_Camacho	S	S	S	S	S
4270887	2016/06/13 3:30 PM CDT	2016-06-13	2016-06-13 20:30:00 UTC	Central Time (US & Canada)	316839	omards	2016-10-04 21:19:59 UTC	2018-11-30 11:32:40 UTC	research	CC-BY-NC	http://conabio.inaturalist.org/observations/4270887	https://static.inaturalist.org/photos/5114500/medium.jpeg?1475615667	NA	NA	OLYMPUS DIGITAL CAMERA	3	0	FALSE	NA	Parque Ecológico de Xochimilco, Ciudad de México, D.F., México	19.2979	-99.101	8	NA	NA	FALSE	NA	NA	Mexico	lion's ear	Leonotis nepetifolia	Bola africana del rey	Plantae	141634	Andrea_Garcia	S	S	S	S	S
4270887	2016/06/13 3:30 PM CDT	2016-06-13	2016-06-13 20:30:00 UTC	Central Time (US & Canada)	316839	omards	2016-10-04 21:19:59 UTC	2018-11-30 11:32:40 UTC	research	CC-BY-NC	http://conabio.inaturalist.org/observations/4270887	https://static.inaturalist.org/photos/5114500/medium.jpeg?1475615667	NA	NA	OLYMPUS DIGITAL CAMERA	3	0	FALSE	NA	Parque Ecológico de Xochimilco, Ciudad de México, D.F., México	19.2979	-99.101	8	NA	NA	FALSE	NA	NA	Mexico	lion's ear	Leonotis nepetifolia	Bola africana del rey	Plantae	141634	Lizet_Castillo	N	N	S	N	S
4270887	2016/06/13 3:30 PM CDT	2016-06-13	2016-06-13 20:30:00 UTC	Central Time (US & Canada)	316839	omards	2016-10-04 21:19:59 UTC	2018-11-30 11:32:40 UTC	research	CC-BY-NC	http://conabio.inaturalist.org/observations/4270887	https://static.inaturalist.org/photos/5114500/medium.jpeg?1475615667	NA	NA	OLYMPUS DIGITAL CAMERA	3	0	FALSE	NA	Parque Ecológico de Xochimilco, Ciudad de México, D.F., México	19.2979	-99.101	8	NA	NA	FALSE	NA	NA	Mexico	lion's ear	Leonotis nepetifolia	Bola africana del rey	Plantae	141634	Vania_Camacho	S	S	S	S	S
3624695	2016-07-04	2016-07-04	NA	Mexico City	61280	lauraelviauribelara	2016-07-05 05:04:57 UTC	2018-11-30 11:33:01 UTC	research	CC-BY-NC	http://conabio.inaturalist.org/observations/3624695	https://static.inaturalist.org/photos/4185752/medium.JPG?1467695326	NA	NA	Periferia Presa Constitución 1917_x000D__x000D_ San Juan del Río, Querétaro_x000D__x000D_ Laura Uribe, Grupo Vasconcelos_x000D__x000D_	6	0	FALSE	NA	San Juan del Río, Querétaro	20.4015	-100.076	NA	NA	NA	FALSE	NA	NA	Mexico	lion's ear	Leonotis nepetifolia	Bola africana del rey	Plantae	141634	Andrea_Garcia	N	S	S	S	S
3624695	2016-07-04	2016-07-04	NA	Mexico City	61280	lauraelviauribelara	2016-07-05 05:04:57 UTC	2018-11-30 11:33:01 UTC	research	CC-BY-NC	http://conabio.inaturalist.org/observations/3624695	https://static.inaturalist.org/photos/4185752/medium.JPG?1467695326	NA	NA	Periferia Presa Constitución 1917_x000D__x000D_ San Juan del Río, Querétaro_x000D__x000D_ Laura Uribe, Grupo Vasconcelos_x000D__x000D_	6	0	FALSE	NA	San Juan del Río, Querétaro	20.4015	-100.076	NA	NA	NA	FALSE	NA	NA	Mexico	lion's ear	Leonotis nepetifolia	Bola africana del rey	Plantae	141634	Lizet_Castillo	N	S	S	N	S
3624695	2016-07-04	2016-07-04	NA	Mexico City	61280	lauraelviauribelara	2016-07-05 05:04:57 UTC	2018-11-30 11:33:01 UTC	research	CC-BY-NC	http://conabio.inaturalist.org/observations/3624695	https://static.inaturalist.org/photos/4185752/medium.JPG?1467695326	NA	NA	Periferia Presa Constitución 1917_x000D__x000D_ San Juan del Río, Querétaro_x000D__x000D_ Laura Uribe, Grupo Vasconcelos_x000D__x000D_	6	0	FALSE	NA	San Juan del Río, Querétaro	20.4015	-100.076	NA	NA	NA	FALSE	NA	NA	Mexico	lion's ear	Leonotis nepetifolia	Bola africana del rey	Plantae	141634	Vania_Camacho	N	S	S	N	S
3667351	2016/07/10 8:18 AM CDT	2016-07-10	2016-07-10 13:18:00 UTC	Central Time (US & Canada)	119057	nestorrodrigo	2016-07-12 17:56:38 UTC	2018-11-30 11:32:59 UTC	research	NA	http://conabio.inaturalist.org/observations/3667351	https://static.inaturalist.org/photos/4246139/medium.JPG?1468342579	NA	Biodiversidad, Altas Montañas, Veracruz, MX, Puebla	NA	4	0	FALSE	NA	Cumbres de Aquila, Ver., México	18.7839	-97.3088	100	NA	NA	FALSE	NA	NA	Mexico	lion's ear	Leonotis nepetifolia	Bola africana del rey	Plantae	141634	Andrea_Garcia	N	S	S	S	S
3667351	2016/07/10 8:18 AM CDT	2016-07-10	2016-07-10 13:18:00 UTC	Central Time (US & Canada)	119057	nestorrodrigo	2016-07-12 17:56:38 UTC	2018-11-30 11:32:59 UTC	research	NA	http://conabio.inaturalist.org/observations/3667351	https://static.inaturalist.org/photos/4246139/medium.JPG?1468342579	NA	Biodiversidad, Altas Montañas, Veracruz, MX, Puebla	NA	4	0	FALSE	NA	Cumbres de Aquila, Ver., México	18.7839	-97.3088	100	NA	NA	FALSE	NA	NA	Mexico	lion's ear	Leonotis nepetifolia	Bola africana del rey	Plantae	141634	Lizet_Castillo	N	S	S	N	N
3667351	2016/07/10 8:18 AM CDT	2016-07-10	2016-07-10 13:18:00 UTC	Central Time (US & Canada)	119057	nestorrodrigo	2016-07-12 17:56:38 UTC	2018-11-30 11:32:59 UTC	research	NA	http://conabio.inaturalist.org/observations/3667351	https://static.inaturalist.org/photos/4246139/medium.JPG?1468342579	NA	Biodiversidad, Altas Montañas, Veracruz, MX, Puebla	NA	4	0	FALSE	NA	Cumbres de Aquila, Ver., México	18.7839	-97.3088	100	NA	NA	FALSE	NA	NA	Mexico	lion's ear	Leonotis nepetifolia	Bola africana del rey	Plantae	141634	Vania_Camacho	N	S	S	S	S
3702709	2016-07-15	2016-07-15	NA	Mexico City	40730	poncho	2016-07-19 06:14:46 UTC	2018-11-30 11:32:55 UTC	research	CC-BY-NC	http://conabio.inaturalist.org/observations/3702709	https://static.inaturalist.org/photos/4298706/medium.jpeg?1468908889	NA	flor, anaranjado, Tlalpan	NA	3	0	FALSE	NA	Bosque de Tlalpan	19.2909	-99.1938	89	NA	NA	FALSE	NA	NA	Mexico	lion's ear	Leonotis nepetifolia	Bola africana del rey	Plantae	141634	Andrea_Garcia	N	S	S	N	N
3702709	2016-07-15	2016-07-15	NA	Mexico City	40730	poncho	2016-07-19 06:14:46 UTC	2018-11-30 11:32:55 UTC	research	CC-BY-NC	http://conabio.inaturalist.org/observations/3702709	https://static.inaturalist.org/photos/4298706/medium.jpeg?1468908889	NA	flor, anaranjado, Tlalpan	NA	3	0	FALSE	NA	Bosque de Tlalpan	19.2909	-99.1938	89	NA	NA	FALSE	NA	NA	Mexico	lion's ear	Leonotis nepetifolia	Bola africana del rey	Plantae	141634	Lizet_Castillo	N	S	S	N	N
3702709	2016-07-15	2016-07-15	NA	Mexico City	40730	poncho	2016-07-19 06:14:46 UTC	2018-11-30 11:32:55 UTC	research	CC-BY-NC	http://conabio.inaturalist.org/observations/3702709	https://static.inaturalist.org/photos/4298706/medium.jpeg?1468908889	NA	flor, anaranjado, Tlalpan	NA	3	0	FALSE	NA	Bosque de Tlalpan	19.2909	-99.1938	89	NA	NA	FALSE	NA	NA	Mexico	lion's ear	Leonotis nepetifolia	Bola africana del rey	Plantae	141634	Vania_Camacho	N	S	S	N	N
3700746	2016/07/17 10:55 AM CDT	2016-07-17	2016-07-17 15:55:00 UTC	Central Time (US & Canada)	36892	lukeandrade	2016-07-18 21:40:57 UTC	2018-11-30 11:32:57 UTC	research	CC-BY-NC	http://conabio.inaturalist.org/observations/3700746	https://static.inaturalist.org/photos/4295214/medium.jpg?1468877810	NA	NA	NA	3	0	FALSE	NA	Parque Nacional Bosque de Tlalpan, Ciudad de México, México	19.292	-99.1987	NA	NA	NA	FALSE	NA	NA	Mexico	lion's ear	Leonotis nepetifolia	Bola africana del rey	Plantae	141634	Andrea_Garcia	N	S	S	N	N
3700746	2016/07/17 10:55 AM CDT	2016-07-17	2016-07-17 15:55:00 UTC	Central Time (US & Canada)	36892	lukeandrade	2016-07-18 21:40:57 UTC	2018-11-30 11:32:57 UTC	research	CC-BY-NC	http://conabio.inaturalist.org/observations/3700746	https://static.inaturalist.org/photos/4295214/medium.jpg?1468877810	NA	NA	NA	3	0	FALSE	NA	Parque Nacional Bosque de Tlalpan, Ciudad de México, México	19.292	-99.1987	NA	NA	NA	FALSE	NA	NA	Mexico	lion's ear	Leonotis nepetifolia	Bola africana del rey	Plantae	141634	Lizet_Castillo	N	S	S	N	N
3700746	2016/07/17 10:55 AM CDT	2016-07-17	2016-07-17 15:55:00 UTC	Central Time (US & Canada)	36892	lukeandrade	2016-07-18 21:40:57 UTC	2018-11-30 11:32:57 UTC	research	CC-BY-NC	http://conabio.inaturalist.org/observations/3700746	https://static.inaturalist.org/photos/4295214/medium.jpg?1468877810	NA	NA	NA	3	0	FALSE	NA	Parque Nacional Bosque de Tlalpan, Ciudad de México, México	19.292	-99.1987	NA	NA	NA	FALSE	NA	NA	Mexico	lion's ear	Leonotis nepetifolia	Bola africana del rey	Plantae	141634	Vania_Camacho	N	S	S	N	S
42629664	2016/07/18 11:34 AM HST	2016-07-18	2016-07-18 21:34:00 UTC	Hawaii	305812	gabinus2003	2020-04-20 00:29:57 UTC	2020-04-22 18:06:59 UTC	research	CC-BY-NC	https://www.inaturalist.org/observations/42629664	https://static.inaturalist.org/photos/67694787/medium.jpg?1587342567	NA	NA	NA	1	0	FALSE	NA	Col El Refugio, Peñón Blanco, Dgo., México	24.793	-104.04	4	NA	NA	FALSE	NA	NA	Mexico	Bola africana del rey	Leonotis nepetifolia	Bola africana del rey	Plantae	141634	Gabriel_Godinez	S	NS	S	N	S
42629664	2016/07/18 11:34 AM HST	2016-07-18	2016-07-18 21:34:00 UTC	Hawaii	305812	gabinus2003	2020-04-20 00:29:57 UTC	2020-04-22 18:06:59 UTC	research	CC-BY-NC	https://www.inaturalist.org/observations/42629664	https://static.inaturalist.org/photos/67694787/medium.jpg?1587342567	NA	NA	NA	1	0	FALSE	NA	Col El Refugio, PeÃ±Ã³n Blanco, Dgo., MÃ©xico	24.793	-104.04	4	NA	NA	FALSE	NA	NA	Mexico	Bola africana del rey	Leonotis nepetifolia	Bola africana del rey	Plantae	141634	Luis_Escamilla	S	N	S	N	S
42629664	2016/07/18 11:34 AM HST	2016-07-18	2016-07-18 21:34:00 UTC	Hawaii	305812	gabinus2003	2020-04-20 00:29:57 UTC	2020-04-22 18:06:59 UTC	research	CC-BY-NC	https://www.inaturalist.org/observations/42629664	https://static.inaturalist.org/photos/67694787/medium.jpg?1587342567	NA	NA	NA	1	0	FALSE	NA	Col El Refugio, Peñón Blanco, Dgo., México	24.793	-104.04	4	NA	NA	FALSE	NA	NA	Mexico	Bola africana del rey	Leonotis nepetifolia	Bola africana del rey	Plantae	141634	Luis_Luna	N	N	S	N	S
3779042	2016/07/31 11:22 AM HST	2016-07-31	2016-07-31 21:22:00 UTC	Hawaii	144680	zafo	2016-07-31 21:30:44 UTC	2018-11-30 11:32:54 UTC	research	CC-BY	http://conabio.inaturalist.org/observations/3779042	https://static.inaturalist.org/photos/4407382/medium.jpg?1470000577	NA	NA	NA	4	0	FALSE	NA	Ecatepec de Morelos, Méx., México	19.5848	-99.0975	NA	NA	NA	FALSE	NA	NA	Mexico	lion's ear	Leonotis nepetifolia	Bola africana del rey	Plantae	141634	Andrea_Garcia	N	S	S	N	N
3779042	2016/07/31 11:22 AM HST	2016-07-31	2016-07-31 21:22:00 UTC	Hawaii	144680	zafo	2016-07-31 21:30:44 UTC	2018-11-30 11:32:54 UTC	research	CC-BY	http://conabio.inaturalist.org/observations/3779042	https://static.inaturalist.org/photos/4407382/medium.jpg?1470000577	NA	NA	NA	4	0	FALSE	NA	Ecatepec de Morelos, Méx., México	19.5848	-99.0975	NA	NA	NA	FALSE	NA	NA	Mexico	lion's ear	Leonotis nepetifolia	Bola africana del rey	Plantae	141634	Lizet_Castillo	N	S	S	N	N
3779042	2016/07/31 11:22 AM HST	2016-07-31	2016-07-31 21:22:00 UTC	Hawaii	144680	zafo	2016-07-31 21:30:44 UTC	2018-11-30 11:32:54 UTC	research	CC-BY	http://conabio.inaturalist.org/observations/3779042	https://static.inaturalist.org/photos/4407382/medium.jpg?1470000577	NA	NA	NA	4	0	FALSE	NA	Ecatepec de Morelos, Méx., México	19.5848	-99.0975	NA	NA	NA	FALSE	NA	NA	Mexico	lion's ear	Leonotis nepetifolia	Bola africana del rey	Plantae	141634	Vania_Camacho	N	S	S	N	N
3914947	2016-08-07	2016-08-07	NA	Mexico City	40730	poncho	2016-08-19 01:13:40 UTC	2018-11-30 11:32:50 UTC	research	CC-BY-NC	http://conabio.inaturalist.org/observations/3914947	https://static.inaturalist.org/photos/4604477/medium.jpeg?1471569222	NA	flor, anaranjado, Xochimilco	NA	2	0	FALSE	NA	Xochimilco	19.258	-99.1396	501	NA	NA	FALSE	NA	NA	Mexico	lion's ear	Leonotis nepetifolia	Bola africana del rey	Plantae	141634	Andrea_Garcia	N	S	S	N	S
3914947	2016-08-07	2016-08-07	NA	Mexico City	40730	poncho	2016-08-19 01:13:40 UTC	2018-11-30 11:32:50 UTC	research	CC-BY-NC	http://conabio.inaturalist.org/observations/3914947	https://static.inaturalist.org/photos/4604477/medium.jpeg?1471569222	NA	flor, anaranjado, Xochimilco	NA	2	0	FALSE	NA	Xochimilco	19.258	-99.1396	501	NA	NA	FALSE	NA	NA	Mexico	lion's ear	Leonotis nepetifolia	Bola africana del rey	Plantae	141634	Lizet_Castillo	N	S	S	N	S
3914947	2016-08-07	2016-08-07	NA	Mexico City	40730	poncho	2016-08-19 01:13:40 UTC	2018-11-30 11:32:50 UTC	research	CC-BY-NC	http://conabio.inaturalist.org/observations/3914947	https://static.inaturalist.org/photos/4604477/medium.jpeg?1471569222	NA	flor, anaranjado, Xochimilco	NA	2	0	FALSE	NA	Xochimilco	19.258	-99.1396	501	NA	NA	FALSE	NA	NA	Mexico	lion's ear	Leonotis nepetifolia	Bola africana del rey	Plantae	141634	Vania_Camacho	N	S	S	N	S
3902898	2016-08-16	2016-08-16	NA	Mexico City	61280	lauraelviauribelara	2016-08-17 03:31:40 UTC	2018-11-30 11:32:52 UTC	research	CC-BY-NC	http://conabio.inaturalist.org/observations/3902898	https://static.inaturalist.org/photos/4586833/medium.jpeg?1471404701	NA	NA	Periferia Presa Constitución 1917_x000D__x000D_ San Juan del Río, Querétaro_x000D__x000D_ Laura Uribe – Grupo Vasconcelos_x000D__x000D_	5	0	FALSE	NA	San Juan del Río, Querétaro	20.397	-100.075	NA	NA	NA	FALSE	NA	NA	Mexico	lion's ear	Leonotis nepetifolia	Bola africana del rey	Plantae	141634	Andrea_Garcia	N	S	S	N	S
3902898	2016-08-16	2016-08-16	NA	Mexico City	61280	lauraelviauribelara	2016-08-17 03:31:40 UTC	2018-11-30 11:32:52 UTC	research	CC-BY-NC	http://conabio.inaturalist.org/observations/3902898	https://static.inaturalist.org/photos/4586833/medium.jpeg?1471404701	NA	NA	Periferia Presa Constitución 1917_x000D__x000D_ San Juan del Río, Querétaro_x000D__x000D_ Laura Uribe – Grupo Vasconcelos_x000D__x000D_	5	0	FALSE	NA	San Juan del Río, Querétaro	20.397	-100.075	NA	NA	NA	FALSE	NA	NA	Mexico	lion's ear	Leonotis nepetifolia	Bola africana del rey	Plantae	141634	Lizet_Castillo	N	S	S	N	S
3902898	2016-08-16	2016-08-16	NA	Mexico City	61280	lauraelviauribelara	2016-08-17 03:31:40 UTC	2018-11-30 11:32:52 UTC	research	CC-BY-NC	http://conabio.inaturalist.org/observations/3902898	https://static.inaturalist.org/photos/4586833/medium.jpeg?1471404701	NA	NA	Periferia Presa Constitución 1917_x000D__x000D_ San Juan del Río, Querétaro_x000D__x000D_ Laura Uribe – Grupo Vasconcelos_x000D__x000D_	5	0	FALSE	NA	San Juan del Río, Querétaro	20.397	-100.075	NA	NA	NA	FALSE	NA	NA	Mexico	lion's ear	Leonotis nepetifolia	Bola africana del rey	Plantae	141634	Vania_Camacho	N	S	S	N	S
3996467	2016/08/27 5:48 PM HST	2016-08-27	2016-08-28 03:48:00 UTC	Hawaii	8233	carlos2	2016-08-30 18:39:21 UTC	2018-11-30 11:33:23 UTC	research	CC-BY-NC	http://conabio.inaturalist.org/observations/3996467	https://static.inaturalist.org/photos/4718946/medium.jpeg?1472581760	NA	NA	NA	4	0	FALSE	NA	Atlixco, Pue., México	18.8635	-98.488	15	NA	NA	FALSE	NA	NA	Mexico	lion's ear	Leonotis nepetifolia	Bola africana del rey	Plantae	141634	Andrea_Garcia	N	S	S	S	S
3996467	2016/08/27 5:48 PM HST	2016-08-27	2016-08-28 03:48:00 UTC	Hawaii	8233	carlos2	2016-08-30 18:39:21 UTC	2018-11-30 11:33:23 UTC	research	CC-BY-NC	http://conabio.inaturalist.org/observations/3996467	https://static.inaturalist.org/photos/4718946/medium.jpeg?1472581760	NA	NA	NA	4	0	FALSE	NA	Atlixco, Pue., México	18.8635	-98.488	15	NA	NA	FALSE	NA	NA	Mexico	lion's ear	Leonotis nepetifolia	Bola africana del rey	Plantae	141634	Lizet_Castillo	N	S	S	S	S
3996467	2016/08/27 5:48 PM HST	2016-08-27	2016-08-28 03:48:00 UTC	Hawaii	8233	carlos2	2016-08-30 18:39:21 UTC	2018-11-30 11:33:23 UTC	research	CC-BY-NC	http://conabio.inaturalist.org/observations/3996467	https://static.inaturalist.org/photos/4718946/medium.jpeg?1472581760	NA	NA	NA	4	0	FALSE	NA	Atlixco, Pue., México	18.8635	-98.488	15	NA	NA	FALSE	NA	NA	Mexico	lion's ear	Leonotis nepetifolia	Bola africana del rey	Plantae	141634	Vania_Camacho	N	S	S	S	S
4088902	2016/08/28 3:10 PM CDT	2016-08-28	2016-08-28 20:10:00 UTC	Central Time (US & Canada)	326791	binni	2016-09-11 22:26:55 UTC	2018-11-30 11:32:45 UTC	research	CC-BY-NC	http://conabio.inaturalist.org/observations/4088902	https://static.inaturalist.org/photos/4852832/medium.jpg?1473632690	NA	NA	NA	3	0	FALSE	NA	El Alto, Chiautempan, Tlax., México	19.3081	-98.2063	1396	NA	NA	FALSE	NA	NA	Mexico	lion's ear	Leonotis nepetifolia	Bola africana del rey	Plantae	141634	Andrea_Garcia	S	S	S	S	S
4088902	2016/08/28 3:10 PM CDT	2016-08-28	2016-08-28 20:10:00 UTC	Central Time (US & Canada)	326791	binni	2016-09-11 22:26:55 UTC	2018-11-30 11:32:45 UTC	research	CC-BY-NC	http://conabio.inaturalist.org/observations/4088902	https://static.inaturalist.org/photos/4852832/medium.jpg?1473632690	NA	NA	NA	3	0	FALSE	NA	El Alto, Chiautempan, Tlax., México	19.3081	-98.2063	1396	NA	NA	FALSE	NA	NA	Mexico	lion's ear	Leonotis nepetifolia	Bola africana del rey	Plantae	141634	Lizet_Castillo	N	S	S	S	N
4088902	2016/08/28 3:10 PM CDT	2016-08-28	2016-08-28 20:10:00 UTC	Central Time (US & Canada)	326791	binni	2016-09-11 22:26:55 UTC	2018-11-30 11:32:45 UTC	research	CC-BY-NC	http://conabio.inaturalist.org/observations/4088902	https://static.inaturalist.org/photos/4852832/medium.jpg?1473632690	NA	NA	NA	3	0	FALSE	NA	El Alto, Chiautempan, Tlax., México	19.3081	-98.2063	1396	NA	NA	FALSE	NA	NA	Mexico	lion's ear	Leonotis nepetifolia	Bola africana del rey	Plantae	141634	Vania_Camacho	S	S	S	S	S
4034551	2016-08-28 3:39:50 PM CDT	2016-08-28	2016-08-28 20:39:50 UTC	Central Time (US & Canada)	321496	alexis30	2016-09-04 20:48:38 UTC	2018-11-30 11:32:47 UTC	research	NA	http://conabio.inaturalist.org/observations/4034551	https://static.inaturalist.org/photos/4770868/medium.jpeg?1473022185	NA	NA	NA	4	0	FALSE	2	Calzada Ticoman 1075 Industrial la Presa 54187 Tlalnepantla, Méx.	19.524	-99.1105	1376	NA	NA	FALSE	gps	gps	Mexico	lion's ear	Leonotis nepetifolia	Bola africana del rey	Plantae	141634	Andrea_Garcia	N	S	S	N	N
4034551	2016-08-28 3:39:50 PM CDT	2016-08-28	2016-08-28 20:39:50 UTC	Central Time (US & Canada)	321496	alexis30	2016-09-04 20:48:38 UTC	2018-11-30 11:32:47 UTC	research	NA	http://conabio.inaturalist.org/observations/4034551	https://static.inaturalist.org/photos/4770868/medium.jpeg?1473022185	NA	NA	NA	4	0	FALSE	2	Calzada Ticoman 1075 Industrial la Presa 54187 Tlalnepantla, Méx.	19.524	-99.1105	1376	NA	NA	FALSE	gps	gps	Mexico	lion's ear	Leonotis nepetifolia	Bola africana del rey	Plantae	141634	Lizet_Castillo	N	S	S	N	N
4034551	2016-08-28 3:39:50 PM CDT	2016-08-28	2016-08-28 20:39:50 UTC	Central Time (US & Canada)	321496	alexis30	2016-09-04 20:48:38 UTC	2018-11-30 11:32:47 UTC	research	NA	http://conabio.inaturalist.org/observations/4034551	https://static.inaturalist.org/photos/4770868/medium.jpeg?1473022185	NA	NA	NA	4	0	FALSE	2	Calzada Ticoman 1075 Industrial la Presa 54187 Tlalnepantla, Méx.	19.524	-99.1105	1376	NA	NA	FALSE	gps	gps	Mexico	lion's ear	Leonotis nepetifolia	Bola africana del rey	Plantae	141634	Vania_Camacho	N	S	S	N	N
4060655	2016/09/07 3:37 PM CDT	2016-09-07	2016-09-07 20:37:00 UTC	Central Time (US & Canada)	318516	bodofzt	2016-09-08 01:45:57 UTC	2018-11-30 17:19:25 UTC	research	CC-BY-NC	http://conabio.inaturalist.org/observations/4060655	https://static.inaturalist.org/photos/4811091/medium.jpg?1473299158	NA	NA	NA	2	0	FALSE	NA	San Miguel, San Andrés Cholula, Pue., México	19.0596	-98.3019	NA	NA	NA	FALSE	NA	NA	Mexico	lion's ear	Leonotis nepetifolia	Bola africana del rey	Plantae	141634	Andrea_Garcia	S	S	S	S	S
4060655	2016/09/07 3:37 PM CDT	2016-09-07	2016-09-07 20:37:00 UTC	Central Time (US & Canada)	318516	bodofzt	2016-09-08 01:45:57 UTC	2018-11-30 17:19:25 UTC	research	CC-BY-NC	http://conabio.inaturalist.org/observations/4060655	https://static.inaturalist.org/photos/4811091/medium.jpg?1473299158	NA	NA	NA	2	0	FALSE	NA	San Miguel, San Andrés Cholula, Pue., México	19.0596	-98.3019	NA	NA	NA	FALSE	NA	NA	Mexico	lion's ear	Leonotis nepetifolia	Bola africana del rey	Plantae	141634	Lizet_Castillo	N	NS	S	S	S
4060655	2016/09/07 3:37 PM CDT	2016-09-07	2016-09-07 20:37:00 UTC	Central Time (US & Canada)	318516	bodofzt	2016-09-08 01:45:57 UTC	2018-11-30 17:19:25 UTC	research	CC-BY-NC	http://conabio.inaturalist.org/observations/4060655	https://static.inaturalist.org/photos/4811091/medium.jpg?1473299158	NA	NA	NA	2	0	FALSE	NA	San Miguel, San Andrés Cholula, Pue., México	19.0596	-98.3019	NA	NA	NA	FALSE	NA	NA	Mexico	lion's ear	Leonotis nepetifolia	Bola africana del rey	Plantae	141634	Vania_Camacho	N	S	S	N	S
4063821	2016-09-08 10:05:01 a.m. GMT-05:00	2016-09-08	2016-09-08 05:05:01 UTC	Ekaterinburg	27583	raomoct68	2016-09-08 15:07:33 UTC	2018-11-30 11:32:46 UTC	research	CC-BY-NC	http://www.inaturalist.org/observations/4063821	https://static.inaturalist.org/photos/4815530/medium.jpg?1473347504	NA	NA	bola del rey	4	0	FALSE	5	Tepetlixpa, MX-MX, MX	18.9816	-98.8465	5	NA	NA	FALSE	gps	gps	Mexico	lion's ear	Leonotis nepetifolia	Bola africana del rey	Plantae	141634	Andrea_Garcia	N	S	S	S	S
4063821	2016-09-08 10:05:01 a.m. GMT-05:00	2016-09-08	2016-09-08 05:05:01 UTC	Ekaterinburg	27583	raomoct68	2016-09-08 15:07:33 UTC	2018-11-30 11:32:46 UTC	research	CC-BY-NC	http://www.inaturalist.org/observations/4063821	https://static.inaturalist.org/photos/4815530/medium.jpg?1473347504	NA	NA	bola del rey	4	0	FALSE	5	Tepetlixpa, MX-MX, MX	18.9816	-98.8465	5	NA	NA	FALSE	gps	gps	Mexico	lion's ear	Leonotis nepetifolia	Bola africana del rey	Plantae	141634	Lizet_Castillo	N	S	S	N	S
4063821	2016-09-08 10:05:01 a.m. GMT-05:00	2016-09-08	2016-09-08 05:05:01 UTC	Ekaterinburg	27583	raomoct68	2016-09-08 15:07:33 UTC	2018-11-30 11:32:46 UTC	research	CC-BY-NC	http://www.inaturalist.org/observations/4063821	https://static.inaturalist.org/photos/4815530/medium.jpg?1473347504	NA	NA	bola del rey	4	0	FALSE	5	Tepetlixpa, MX-MX, MX	18.9816	-98.8465	5	NA	NA	FALSE	gps	gps	Mexico	lion's ear	Leonotis nepetifolia	Bola africana del rey	Plantae	141634	Vania_Camacho	N	S	S	S	S
4467851	2016-09-10	2016-09-10	NA	Mexico City	40730	poncho	2016-10-31 05:47:39 UTC	2019-05-02 17:11:08 UTC	research	CC-BY-NC	http://conabio.inaturalist.org/observations/4467851	https://static.inaturalist.org/photos/5389568/medium.jpeg?1477892862	NA	flor, anaranjado, REPSA	NA	4	0	FALSE	NA	REPSA	19.316	-99.1835	65	NA	NA	FALSE	NA	NA	Mexico	lion's ear	Leonotis nepetifolia	Bola africana del rey	Plantae	141634	Andrea_Garcia	N	S	S	N	N
4467851	2016-09-10	2016-09-10	NA	Mexico City	40730	poncho	2016-10-31 05:47:39 UTC	2019-05-02 17:11:08 UTC	research	CC-BY-NC	http://conabio.inaturalist.org/observations/4467851	https://static.inaturalist.org/photos/5389568/medium.jpeg?1477892862	NA	flor, anaranjado, REPSA	NA	4	0	FALSE	NA	REPSA	19.316	-99.1835	65	NA	NA	FALSE	NA	NA	Mexico	lion's ear	Leonotis nepetifolia	Bola africana del rey	Plantae	141634	Luz_Meza	N	S	S	N	N
4467851	2016-09-10	2016-09-10	NA	Mexico City	40730	poncho	2016-10-31 05:47:39 UTC	2019-05-02 17:11:08 UTC	research	CC-BY-NC	http://conabio.inaturalist.org/observations/4467851	https://static.inaturalist.org/photos/5389568/medium.jpeg?1477892862	NA	flor, anaranjado, REPSA	NA	4	0	FALSE	NA	REPSA	19.316	-99.1835	65	NA	NA	FALSE	NA	NA	Mexico	lion's ear	Leonotis nepetifolia	Bola africana del rey	Plantae	141634	Vania_Camacho	N	S	S	N	N
4132506	2016-09-17	2016-09-17	NA	Mexico City	9345	roberto_arreola	2016-09-17 18:33:01 UTC	2018-11-30 11:32:43 UTC	research	NA	http://conabio.inaturalist.org/observations/4132506	https://static.inaturalist.org/photos/4917273/medium.jpeg?1474137184	NA	NA	NA	4	0	FALSE	NA	Parque Nacional Bosque de Tlalpan, México D.F.	19.2953	-99.1952	5	NA	NA	FALSE	NA	NA	Mexico	lion's ear	Leonotis nepetifolia	Bola africana del rey	Plantae	141634	Andrea_Garcia	N	S	S	N	S
4132506	2016-09-17	2016-09-17	NA	Mexico City	9345	roberto_arreola	2016-09-17 18:33:01 UTC	2018-11-30 11:32:43 UTC	research	NA	http://conabio.inaturalist.org/observations/4132506	https://static.inaturalist.org/photos/4917273/medium.jpeg?1474137184	NA	NA	NA	4	0	FALSE	NA	Parque Nacional Bosque de Tlalpan, México D.F.	19.2953	-99.1952	5	NA	NA	FALSE	NA	NA	Mexico	lion's ear	Leonotis nepetifolia	Bola africana del rey	Plantae	141634	Lizet_Castillo	N	S	S	N	N
4132506	2016-09-17	2016-09-17	NA	Mexico City	9345	roberto_arreola	2016-09-17 18:33:01 UTC	2018-11-30 11:32:43 UTC	research	NA	http://conabio.inaturalist.org/observations/4132506	https://static.inaturalist.org/photos/4917273/medium.jpeg?1474137184	NA	NA	NA	4	0	FALSE	NA	Parque Nacional Bosque de Tlalpan, México D.F.	19.2953	-99.1952	5	NA	NA	FALSE	NA	NA	Mexico	lion's ear	Leonotis nepetifolia	Bola africana del rey	Plantae	141634	Vania_Camacho	N	S	S	N	S
4133480	2016-09-17 2:18:03 p.m. GMT-05:00	2016-09-17	2016-09-17 09:18:03 UTC	Ekaterinburg	26426	sandinoguerrero_naturalista	2016-09-17 20:30:47 UTC	2018-03-20 05:13:35 UTC	research	NA	http://conabio.inaturalist.org/observations/4133480	https://static.inaturalist.org/photos/4918679/medium.jpeg?1474144290	NA	NA	NA	1	0	FALSE	2	Taxco - Ixcateopan Guerrero	18.5562	-99.6608	258	NA	NA	FALSE	gps	gps	Mexico	Bola del rey	Leonotis nepetifolia	Bola africana del rey	Plantae	141634	Andrea_Garcia	S	N	S	N	S
4133480	2016-09-17 2:18:03 p.m. GMT-05:00	2016-09-17	2016-09-17 09:18:03 UTC	Ekaterinburg	26426	sandinoguerrero_naturalista	2016-09-17 20:30:47 UTC	2018-03-20 05:13:35 UTC	research	NA	http://conabio.inaturalist.org/observations/4133480	https://static.inaturalist.org/photos/4918679/medium.jpeg?1474144290	NA	NA	NA	1	0	FALSE	2	Taxco - Ixcateopan Guerrero	18.5562	-99.6608	258	NA	NA	FALSE	gps	gps	Mexico	Bola del rey	Leonotis nepetifolia	Bola africana del rey	Plantae	141634	Lizet_Castillo	N	NS	NS	NS	NS
4133480	2016-09-17 2:18:03 p.m. GMT-05:00	2016-09-17	2016-09-17 09:18:03 UTC	Ekaterinburg	26426	sandinoguerrero_naturalista	2016-09-17 20:30:47 UTC	2018-03-20 05:13:35 UTC	research	NA	http://conabio.inaturalist.org/observations/4133480	https://static.inaturalist.org/photos/4918679/medium.jpeg?1474144290	NA	NA	NA	1	0	FALSE	2	Taxco - Ixcateopan Guerrero	18.5562	-99.6608	258	NA	NA	FALSE	gps	gps	Mexico	Bola del rey	Leonotis nepetifolia	Bola africana del rey	Plantae	141634	Vania_Camacho	S	NS	S	S	S
13348868	2016/09/22 10:30 AM CDT	2016-09-22	2016-09-22 15:30:00 UTC	Central Time (US & Canada)	17401	najera_tutor	2018-06-11 23:13:02 UTC	2019-05-02 17:01:38 UTC	research	NA	https://www.inaturalist.org/observations/13348868	https://static.inaturalist.org/photos/19562529/medium.jpeg?1528757098	NA	NA	NA	2	0	FALSE	NA	San Juan del Río, Qro., México	20.4068	-100.081	774	NA	NA	FALSE	NA	NA	Mexico	bola del rey	Leonotis nepetifolia	Bola africana del rey	Plantae	141634	Alexis_Arreola	N	N	S	N	S
13348868	2016/09/22 10:30 AM CDT	2016-09-22	2016-09-22 15:30:00 UTC	Central Time (US & Canada)	17401	najera_tutor	2018-06-11 23:13:02 UTC	2019-05-02 17:01:38 UTC	research	NA	https://www.inaturalist.org/observations/13348868	https://static.inaturalist.org/photos/19562529/medium.jpeg?1528757098	NA	NA	NA	2	0	FALSE	NA	San Juan del Río, Qro., México	20.4068	-100.081	774	NA	NA	FALSE	NA	NA	Mexico	bola del rey	Leonotis nepetifolia	Bola africana del rey	Plantae	141634	Vanessa_Palacios	N	N	S	N	S
13348868	2016/09/22 10:30 AM CDT	2016-09-22	2016-09-22 15:30:00 UTC	Central Time (US & Canada)	17401	najera_tutor	2018-06-11 23:13:02 UTC	2019-05-02 17:01:38 UTC	research	NA	https://www.inaturalist.org/observations/13348868	https://static.inaturalist.org/photos/19562529/medium.jpeg?1528757098	NA	NA	NA	2	0	FALSE	NA	San Juan del Río, Qro., México	20.4068	-100.081	774	NA	NA	FALSE	NA	NA	Mexico	bola del rey	Leonotis nepetifolia	Bola africana del rey	Plantae	141634	LuisFlores	N	S	S	N	S
4217156	2016/09/22 10:30 AM CDT	2016-09-22	2016-09-22 15:30:00 UTC	Central Time (US & Canada)	17401	najera_tutor	2016-09-27 20:41:08 UTC	2018-11-30 11:32:42 UTC	research	NA	http://conabio.inaturalist.org/observations/4217156	https://static.inaturalist.org/photos/5032058/medium.jpeg?1475007022	NA	NA	NA	3	0	FALSE	NA	San Juan del Río, Qro., México	20.4087	-100.083	2160	NA	NA	FALSE	NA	NA	Mexico	Bola del rey	Leonotis nepetifolia	Bola africana del rey	Plantae	141634	Andrea_Garcia	N	S	S	N	S
4217156	2016/09/22 10:30 AM CDT	2016-09-22	2016-09-22 15:30:00 UTC	Central Time (US & Canada)	17401	najera_tutor	2016-09-27 20:41:08 UTC	2018-11-30 11:32:42 UTC	research	NA	http://conabio.inaturalist.org/observations/4217156	https://static.inaturalist.org/photos/5032058/medium.jpeg?1475007022	NA	NA	NA	3	0	FALSE	NA	San Juan del Río, Qro., México	20.4087	-100.083	2160	NA	NA	FALSE	NA	NA	Mexico	Bola del rey	Leonotis nepetifolia	Bola africana del rey	Plantae	141634	Lizet_Castillo	N	N	S	N	S
4217156	2016/09/22 10:30 AM CDT	2016-09-22	2016-09-22 15:30:00 UTC	Central Time (US & Canada)	17401	najera_tutor	2016-09-27 20:41:08 UTC	2018-11-30 11:32:42 UTC	research	NA	http://conabio.inaturalist.org/observations/4217156	https://static.inaturalist.org/photos/5032058/medium.jpeg?1475007022	NA	NA	NA	3	0	FALSE	NA	San Juan del Río, Qro., México	20.4087	-100.083	2160	NA	NA	FALSE	NA	NA	Mexico	Bola del rey	Leonotis nepetifolia	Bola africana del rey	Plantae	141634	Vania_Camacho	N	NS	S	N	S
13373722	2016/09/25 10:39 AM CDT	2016-09-25	2016-09-25 15:39:00 UTC	Central Time (US & Canada)	17401	najera_tutor	2018-06-12 20:14:01 UTC	2018-11-30 10:35:21 UTC	research	NA	https://www.inaturalist.org/observations/13373722	https://static.inaturalist.org/photos/19605957/medium.jpeg?1528832288	NA	NA	NA	3	0	FALSE	NA	San Juan del Río, Qro., México	20.2991	-99.9901	2018	NA	NA	FALSE	NA	NA	Mexico	Bola del Rey	Leonotis nepetifolia	Bola africana del rey	Plantae	141634	Alexis_Arreola	N	S	S	N	S
13373722	2016/09/25 10:39 AM CDT	2016-09-25	2016-09-25 15:39:00 UTC	Central Time (US & Canada)	17401	najera_tutor	2018-06-12 20:14:01 UTC	2018-11-30 10:35:21 UTC	research	NA	https://www.inaturalist.org/observations/13373722	https://static.inaturalist.org/photos/19605957/medium.jpeg?1528832288	NA	NA	NA	3	0	FALSE	NA	San Juan del Río, Qro., México	20.2991	-99.9901	2018	NA	NA	FALSE	NA	NA	Mexico	Bola del Rey	Leonotis nepetifolia	Bola africana del rey	Plantae	141634	Vanessa_Palacios	S	S	S	N	S
13373722	2016/09/25 10:39 AM CDT	2016-09-25	2016-09-25 15:39:00 UTC	Central Time (US & Canada)	17401	najera_tutor	2018-06-12 20:14:01 UTC	2018-11-30 10:35:21 UTC	research	NA	https://www.inaturalist.org/observations/13373722	https://static.inaturalist.org/photos/19605957/medium.jpeg?1528832288	NA	NA	NA	3	0	FALSE	NA	San Juan del Río, Qro., México	20.2991	-99.9901	2018	NA	NA	FALSE	NA	NA	Mexico	Bola del Rey	Leonotis nepetifolia	Bola africana del rey	Plantae	141634	LuisFlores	N	S	S	N	S
4218957	2016/09/25 10:40 AM CDT	2016-09-25	2016-09-25 15:40:00 UTC	Central Time (US & Canada)	17401	najera_tutor	2016-09-27 23:48:26 UTC	2018-11-30 11:33:13 UTC	research	NA	http://conabio.inaturalist.org/observations/4218957	https://static.inaturalist.org/photos/5034830/medium.jpeg?1475017124	NA	NA	NA	4	0	FALSE	NA	San Juan del Río, Qro., México	20.3266	-99.9225	5188	NA	NA	FALSE	NA	NA	Mexico	Bola del rey	Leonotis nepetifolia	Bola africana del rey	Plantae	141634	Andrea_Garcia	N	N	S	N	S
4218957	2016/09/25 10:40 AM CDT	2016-09-25	2016-09-25 15:40:00 UTC	Central Time (US & Canada)	17401	najera_tutor	2016-09-27 23:48:26 UTC	2018-11-30 11:33:13 UTC	research	NA	http://conabio.inaturalist.org/observations/4218957	https://static.inaturalist.org/photos/5034830/medium.jpeg?1475017124	NA	NA	NA	4	0	FALSE	NA	San Juan del Río, Qro., México	20.3266	-99.9225	5188	NA	NA	FALSE	NA	NA	Mexico	Bola del rey	Leonotis nepetifolia	Bola africana del rey	Plantae	141634	Lizet_Castillo	N	N	N	N	S
4218957	2016/09/25 10:40 AM CDT	2016-09-25	2016-09-25 15:40:00 UTC	Central Time (US & Canada)	17401	najera_tutor	2016-09-27 23:48:26 UTC	2018-11-30 11:33:13 UTC	research	NA	http://conabio.inaturalist.org/observations/4218957	https://static.inaturalist.org/photos/5034830/medium.jpeg?1475017124	NA	NA	NA	4	0	FALSE	NA	San Juan del Río, Qro., México	20.3266	-99.9225	5188	NA	NA	FALSE	NA	NA	Mexico	Bola del rey	Leonotis nepetifolia	Bola africana del rey	Plantae	141634	Vania_Camacho	N	NS	S	NS	S
4926765	2016/09/29 4:06 PM HST	2016-09-29	2016-09-30 02:06:00 UTC	Hawaii	308499	sergioserch	2017-01-11 04:52:00 UTC	2018-11-30 17:27:15 UTC	research	NA	http://conabio.inaturalist.org/observations/4926765	https://static.inaturalist.org/photos/6003591/medium.jpg?1484110311	NA	NA	NA	3	0	FALSE	NA	Natívitas, Tlax., México	19.2442	-98.34	244	NA	NA	FALSE	NA	NA	Mexico	lion's ear	Leonotis nepetifolia	Bola africana del rey	Plantae	141634	Andrea_Garcia	N	N	S	S	N
4926765	2016/09/29 4:06 PM HST	2016-09-29	2016-09-30 02:06:00 UTC	Hawaii	308499	sergioserch	2017-01-11 04:52:00 UTC	2018-11-30 17:27:15 UTC	research	NA	http://conabio.inaturalist.org/observations/4926765	https://static.inaturalist.org/photos/6003591/medium.jpg?1484110311	NA	NA	NA	3	0	FALSE	NA	Natívitas, Tlax., México	19.2442	-98.34	244	NA	NA	FALSE	NA	NA	Mexico	lion's ear	Leonotis nepetifolia	Bola africana del rey	Plantae	141634	Luz_Meza	S	S	N	S	N
[truncated: 2,476 more rows]

## Sheet: Leonotis_nepetifolia_Untrained
id	observed_on_string	observed_on	time_observed_at	time_zone	user_id	user_login	created_at	updated_at	quality_grade	license	url	image_url	sound_url	tag_list	description	num_identification_agreements	num_identification_disagreements	captive_cultivated	oauth_application_id	place_guess	latitude	longitude	positional_accuracy	geoprivacy	taxon_geoprivacy	coordinates_obscured	positioning_method	positioning_device	place_country_name	species_guess	scientific_name	common_name	iconic_taxon_name	taxon_id	Revisor	WholePlant	Immature flower	Mature flower	Dry fruit	Growth
[truncated: 2,435 more rows]

[truncated: 3 more sheets: Nicotiana_glauca_Experts, Nicotiana_glauca_Trained, Nicotiana_glauca_Untrained]
